# Supplementary material for: Global changing trends in incidence and mortality of gastric cancer by age and sex, 1990-2019: Findings from Global Burden of Disease Study
Source: J Cancer. 2021 Sep 21;12(22):6695–705. doi: 10.7150/jca.62734 (PMC8517992; doi:10.7150/jca.62734)
Supplement: Supplementary file 1 — Supplementary tables. [file jcav12p6695s1.xlsx]

## Sheet: Table S1
Table S1 Incident cases and age-standardized incidence rates of gastric cancer in 1990 and 2019 and the estimated annual percentage changes from 1990 to 2019 among males by countries.
ASIR−Male	15−49 years						50−69 years						≥70 years
Country	1990		2019		1990−2019		1990		2019		1990−2019		1990		2019		1990−2019
	N*103	ASIR /105	N*103	ASIR /105	EAPC in ASIR (%, 95% CI)		N*103	ASIR /105	N*103	ASIR /105	EAPC in ASIR (%, 95% CI)		N*103	ASIR /105	N*103	ASIR /105	EAPC in ASIR (%, 95% CI)
Afghanistan	0.133388	7.92301	0.489331	6.76452	-0.60 (-0.92, -0.28)		0.714197	102.318	0.835897	90.0556	-0.48 (-0.77, -0.20)		0.406286	230.312	0.525371	223.478	-0.08 (-0.27, 0.11)
Albania	0.032036	4.38423	0.0309615	4.83308	0.36 (0.08, 0.64)		0.116744	62.8368	0.15229	42.793	-1.26 (-1.52, -1.01)		0.0686293	165.444	0.159796	130.135	-0.75 (-1.00, -0.50)
Algeria	0.0822457	2.04552	0.117097	1.03869	-2.42 (-2.59, -2.26)		0.252033	24.0781	0.418149	13.7091	-1.95 (-2.17, -1.73)		0.262629	99.0623	0.431068	52.8849	-2.24 (-2.41, -2.06)
American Samoa	<0.01	8.64394	<0.01	7.23452	-0.73 (-0.96, -0.49)		<0.01	66.6807	<0.01	49.9475	-1.10 (-1.25, -0.94)		<0.01	167.026	<0.01	128.264	-1.01 (-1.15, -0.86)
Andorra	<0.01	3.27943	<0.01	2.9072	-0.57 (-0.68, -0.45)		<0.01	41.1066	<0.01	31.2733	-1.03 (-1.08, -0.98)		<0.01	168.824	<0.01	131.033	-0.86 (-0.89, -0.83)
Angola	0.0771077	4.41897	0.12159	2.51938	-2.06 (-2.21, -1.91)		0.216759	58.097	0.334529	33.9929	-2.05 (-2.17, -1.93)		0.0734303	118.503	0.131326	85.4469	-1.29 (-1.37, -1.21)
Antigua and Barbuda	<0.01	4.45454	<0.01	2.33917	-2.09 (-2.27, -1.91)		<0.01	72.2413	<0.01	35.8116	-2.39 (-2.67, -2.10)		<0.01	216.154	<0.01	134.681	-1.61 (-1.97, -1.25)
Argentina	0.300562	4.00217	0.345341	2.99839	-1.24 (-1.37, -1.10)		1.43941	56.7128	1.51148	38.7609	-1.44 (-1.56, -1.33)		1.21145	163.346	1.54683	112.438	-1.34 (-1.46, -1.22)
Armenia	0.0668935	10.2809	0.0330575	4.51978	-3.44 (-3.81, -3.06)		0.263631	108.755	0.1846	54.7441	-2.63 (-2.85, -2.42)		0.0747398	184.545	0.126685	144.728	-0.78 (-0.94, -0.62)
Australia	0.100158	2.20386	0.121009	1.86877	-0.38 (-0.51, -0.24)		0.53436	35.0876	0.655041	22.4156	-1.66 (-1.77, -1.56)		0.613892	128.4	1.09631	83.9333	-1.62 (-1.71, -1.53)
Austria	0.10324	4.89314	0.0401489	1.62671	-4.51 (-4.76, -4.26)		0.597562	76.54	0.321728	27.3892	-3.88 (-4.22, -3.54)		0.651103	254.118	0.539469	100.505	-3.57 (-3.73, -3.42)
Azerbaijan	0.166927	13.3782	0.163864	5.94897	-3.49 (-4.08, -2.90)		0.66359	153.132	0.794448	88.0673	-2.00 (-2.27, -1.73)		0.177411	260.31	0.302957	232.072	-0.09 (-0.31, 0.13)
Bahamas	<0.01	4.48083	<0.01	3.32486	-1.22 (-1.40, -1.03)		<0.01	55.7729	0.0106794	31.8651	-2.09 (-2.31, -1.87)		<0.01	136.617	<0.01	87.3788	-1.64 (-1.78, -1.50)
Bahrain	<0.01	1.46269	<0.01	0.77784	-2.68 (-2.97, -2.39)		<0.01	36.5358	0.0175988	12.2325	-4.33 (-4.68, -3.98)		<0.01	158.033	<0.01	77.7338	-2.49 (-2.92, -2.06)
Bangladesh	0.562516	2.96231	0.554057	1.4819	-2.43 (-2.51, -2.35)		1.91046	44.8642	2.33785	20.5865	-2.41 (-2.59, -2.22)		1.00205	80.0349	1.76171	47.7859	-1.87 (-2.25, -1.48)
Barbados	<0.01	4.64901	<0.01	2.91597	-1.72 (-1.95, -1.50)		<0.01	57.0993	0.0124986	32.773	-2.43 (-2.67, -2.20)		0.0166289	194.966	0.0158164	118.362	-2.71 (-3.05, -2.36)
Belarus	0.372462	15.9502	0.142926	5.54532	-4.59 (-4.89, -4.29)		1.64388	172.526	0.900916	77.1673	-3.44 (-3.69, -3.18)		0.598513	303.416	0.493525	177.823	-2.39 (-2.61, -2.18)
Belgium	0.0636641	2.48672	0.049862	1.64712	-1.61 (-1.71, -1.51)		0.435218	37.2647	0.344711	22.5597	-1.48 (-1.61, -1.35)		0.633219	179.601	0.61421	88.3243	-2.34 (-2.59, -2.09)
Belize	<0.01	2.48781	<0.01	3.43522	0.14 (-0.38, 0.65)		<0.01	38.28	<0.01	34.6748	-0.77 (-1.38, -0.15)		<0.01	114.325	<0.01	88.944	-1.36 (-2.03, -0.69)
Benin	0.0233922	3.592	0.0487869	2.39827	-1.32 (-1.38, -1.25)		0.0831416	53.6376	0.147953	37.086	-1.07 (-1.18, -0.96)		0.0853822	168.84	0.126713	138.27	-0.37 (-0.52, -0.22)
Bermuda	<0.01	3.22217	<0.01	1.76261	-1.79 (-2.14, -1.43)		<0.01	55.5792	<0.01	24.8614	-2.53 (-2.78, -2.28)		<0.01	183.702	<0.01	99.3198	-1.77 (-1.95, -1.59)
Bhutan	<0.01	2.6291	<0.01	1.58271	-1.66 (-1.77, -1.55)		<0.01	30.1847	0.010506	21.4744	-0.95 (-1.13, -0.77)		<0.01	70.602	<0.01	67.5712	0.10 (-0.05, 0.25)
Bolivia	0.1006	8.82401	0.127498	4.69665	-2.25 (-2.34, -2.16)		0.359789	137.201	0.637678	86.3031	-1.73 (-1.90, -1.56)		0.273844	408.038	0.720616	347.938	-0.65 (-0.77, -0.53)
Bosnia and Herzegovina	0.0427843	3.9212	0.0261485	2.83465	-1.42 (-1.72, -1.11)		0.218427	59.4448	0.189632	39.2669	-1.80 (-2.08, -1.51)		0.0886968	139.656	0.18226	126.365	-0.30 (-0.52, -0.08)
Botswana	<0.01	3.52125	0.0150525	2.58622	-2.39 (-3.37, -1.39)		0.0216688	45.4194	0.0383952	33.9786	-1.78 (-2.46, -1.10)		0.0102738	107.563	0.0168048	88.2502	-1.10 (-1.44, -0.76)
Brazil	1.55604	5.19584	1.75351	2.99432	-1.92 (-2.05, -1.78)		5.51981	74.2134	7.48357	39.6314	-2.22 (-2.30, -2.14)		3.49225	188.275	6.27035	113.454	-1.77 (-1.87, -1.67)
Brunei	<0.01	7.54015	<0.01	4.25302	-2.24 (-2.75, -1.73)		<0.01	107.722	0.0140292	45.9952	-3.37 (-3.66, -3.09)		<0.01	475.425	<0.01	235.141	-1.93 (-2.44, -1.41)
Bulgaria	0.128247	5.59235	0.0697421	3.32923	-1.20 (-1.61, -0.79)		0.823207	75.1538	0.480083	49.6285	-0.57 (-0.95, -0.18)		0.516801	179.692	0.46769	118.058	-0.44 (-0.88, 0.00)
Burkina Faso	0.043255	3.41431	0.10191	2.88569	-0.55 (-0.83, -0.28)		0.215162	56.2758	0.329452	44.9244	-0.70 (-1.07, -0.33)		0.15828	176.202	0.25199	152.416	-0.25 (-0.48, -0.03)
Burundi	0.0368686	4.75225	0.0536111	2.61816	-2.55 (-2.75, -2.34)		0.0968439	55.1681	0.141073	30.5037	-2.45 (-2.61, -2.30)		0.0570614	109.545	0.0578323	72.5458	-1.62 (-1.72, -1.51)
Cambodia	0.0691745	4.72291	0.0902414	2.42926	-2.42 (-2.48, -2.36)		0.208304	58.1749	0.303834	32.6137	-2.10 (-2.25, -1.94)		0.0971119	129.252	0.183979	92.9212	-1.16 (-1.31, -1.01)
Cameroon	0.0527304	3.2994	0.142795	2.70689	-0.69 (-0.84, -0.53)		0.203369	50.5711	0.42889	41.1401	-0.61 (-0.78, -0.43)		0.139066	161.132	0.306798	143.321	-0.20 (-0.35, -0.05)
Canada	0.187101	2.49163	0.200162	2.16878	-0.32 (-0.43, -0.21)		0.944	38.5923	1.36699	26.8015	-1.28 (-1.37, -1.19)		1.06746	134.488	2.08394	101.672	-1.02 (-1.10, -0.93)
Cape Verde	<0.01	9.53805	<0.01	4.5673	-2.03 (-2.36, -1.70)		0.014418	97.6878	0.0303107	91.3984	-1.44 (-1.95, -0.94)		0.019122	289.864	0.029065	344.125	-0.85 (-1.49, -0.21)
Central African Republic	0.0283455	6.60203	0.0465125	4.75124	-1.33 (-1.42, -1.24)		0.0841979	78.5822	0.111152	56.177	-1.22 (-1.27, -1.17)		0.0215032	129.876	0.024239	98.9282	-0.94 (-0.97, -0.91)
Chad	0.0263835	3.1897	0.0648748	2.81552	-0.33 (-0.48, -0.18)		0.109045	48.9894	0.228881	42.8536	-0.36 (-0.49, -0.23)		0.111704	151.891	0.191018	147.055	0.09 (-0.01, 0.19)
Chile	0.220592	7.62765	0.207758	4.2917	-1.58 (-1.75, -1.40)		1.06547	136.327	1.32309	70.4003	-2.21 (-2.35, -2.08)		0.877336	388.681	1.62791	263.709	-1.37 (-1.52, -1.22)
China	29.6	10.6965	48.6637	10.8699	0.45 (0.07, 0.83)		119.599	150.447	225.095	122.212	-0.26 (-0.64, 0.12)		58.3261	360.106	177.573	368.119	0.40 (0.07, 0.74)
Colombia	0.453237	6.96675	0.583803	4.99082	-1.08 (-1.25, -0.92)		1.37413	92.6545	1.88706	46.703	-2.56 (-2.75, -2.38)		1.04038	265.051	2.00321	145.578	-2.44 (-2.61, -2.26)
Comoros	<0.01	2.50672	<0.01	1.67393	-1.85 (-2.29, -1.40)		<0.01	32.7004	<0.01	21.3033	-1.80 (-2.02, -1.58)		<0.01	87.1663	<0.01	60.9195	-1.42 (-1.53, -1.32)
Congo	0.0195922	5.46832	0.0246494	2.01831	-3.84 (-4.18, -3.49)		0.0551043	63.1567	0.0665496	28.3109	-3.22 (-3.47, -2.97)		0.022238	121.016	0.031656	73.6978	-2.00 (-2.15, -1.85)
Cook Islands	<0.01	5.07958	<0.01	4.591	-0.02 (-0.46, 0.42)		<0.01	38.6454	<0.01	27.2825	-1.22 (-1.40, -1.05)		<0.01	101.08	<0.01	70.0667	-1.45 (-1.55, -1.35)
Costa Rica	0.0535033	9.19176	0.0760378	6.48236	-1.55 (-1.91, -1.19)		0.187378	136.102	0.306488	74.46	-2.49 (-2.83, -2.14)		0.202653	445.827	0.340209	257.543	-2.43 (-2.69, -2.17)
Cote d'Ivoire	0.0865561	4.20342	0.148677	2.67166	-1.87 (-2.08, -1.66)		0.254573	61.6559	0.417387	40.8345	-1.63 (-1.80, -1.46)		0.122726	183.236	0.275263	147.298	-0.68 (-0.82, -0.55)
Croatia	0.0794176	6.07846	0.0307323	2.65098	-3.18 (-3.38, -2.98)		0.519278	100.254	0.261061	42.2563	-3.05 (-3.20, -2.91)		0.322779	280.922	0.343705	148.794	-2.00 (-2.14, -1.86)
Cuba	0.0557626	2.09919	0.0480528	1.44711	-1.56 (-1.73, -1.40)		0.200408	25.3444	0.347133	24.1264	0.01 (-0.09, 0.12)		0.258185	83.2998	0.378065	68.1342	-0.48 (-0.67, -0.28)
Cyprus	<0.01	1.22188	<0.01	1.88155	1.97 (1.62, 2.32)		0.0167375	27.168	0.0387036	25.7597	0.37 (-0.03, 0.77)		0.0189604	87.9669	0.0549259	97.4025	0.48 (0.14, 0.82)
Czech	0.121981	4.16204	0.0544479	1.60944	-3.42 (-3.57, -3.28)		0.694695	67.123	0.386055	26.7656	-3.06 (-3.17, -2.95)		0.646522	227.891	0.547266	94.4022	-3.21 (-3.33, -3.09)
Denmark	0.0469744	3.08927	0.0214372	1.43483	-2.57 (-2.84, -2.29)		0.204826	38.7704	0.168797	22.0461	-1.55 (-1.81, -1.30)		0.274195	124.827	0.26945	73.612	-1.51 (-1.79, -1.24)
Djibouti	<0.01	2.61561	<0.01	2.02868	-1.06 (-1.23, -0.89)		<0.01	33.0909	0.0160172	25.1964	-1.15 (-1.32, -0.97)		<0.01	87.2194	<0.01	69.8371	-0.93 (-1.05, -0.82)
Dominica	<0.01	6.79957	<0.01	4.59543	-1.43 (-1.57, -1.29)		<0.01	96.5167	<0.01	59.7361	-1.84 (-2.17, -1.50)		<0.01	287.612	<0.01	197.286	-1.40 (-1.48, -1.32)
Dominican Republic	0.036044	2.71439	0.0895555	3.25762	0.79 (0.58, 0.99)		0.0738077	23.5663	0.248266	32.6308	1.52 (1.32, 1.73)		0.0536553	59.2858	0.182647	77.9825	1.53 (1.29, 1.78)
DR Congo	0.170354	3.14707	0.34048	2.20949	-1.25 (-1.32, -1.17)		0.609005	43.7358	0.945837	30.3322	-1.34 (-1.46, -1.23)		0.283744	100.44	0.365588	72.8783	-1.16 (-1.25, -1.07)
Ecuador	0.126861	6.70025	0.206051	4.92908	-1.14 (-1.54, -0.73)		0.376762	86.1168	0.659197	53.7982	-1.58 (-1.77, -1.39)		0.363464	273.636	1.03105	262.95	-0.12 (-0.35, 0.12)
Egypt	0.165417	1.48725	0.272691	1.16542	-1.05 (-1.17, -0.94)		0.439733	16.7676	0.966529	14.982	-0.01 (-0.18, 0.16)		0.300977	50.5761	0.624658	42.9265	-0.71 (-0.89, -0.53)
El Salvador	0.0433902	4.70089	0.0748826	5.76411	0.15 (-0.24, 0.53)		0.108276	47.3538	0.202943	52.903	-0.35 (-0.85, 0.16)		0.0890457	124.106	0.260906	164.655	0.59 (0.01, 1.16)
Equatorial Guinea	<0.01	5.22465	<0.01	1.39626	-5.08 (-5.70, -4.46)		0.0110478	65.5436	<0.01	21.1417	-4.60 (-5.21, -3.99)		<0.01	118.765	<0.01	65.4288	-2.56 (-2.88, -2.24)
Eritrea	0.0221815	4.87871	0.0462474	3.53334	-1.38 (-1.64, -1.13)		0.0468418	56.1577	0.0879509	39.4163	-1.42 (-1.61, -1.23)		<0.01	99.7595	0.0245143	83.5254	-0.80 (-0.97, -0.64)
Estonia	0.0406274	10.6175	0.0178762	4.92323	-3.03 (-3.33, -2.73)		0.184587	131.1	0.0900857	56.4529	-2.93 (-3.15, -2.70)		0.0903801	265.987	0.0860307	144.962	-2.00 (-2.18, -1.83)
Eswatini	<0.01	2.88568	<0.01	3.51428	1.04 (0.15, 1.95)		0.0104403	43.226	0.0164119	38.0916	-0.17 (-0.64, 0.31)		<0.01	105.683	<0.01	88.1014	-0.55 (-0.69, -0.41)
Ethiopia	0.332468	4.28705	0.254795	1.38451	-4.24 (-4.40, -4.08)		0.99281	51.6265	0.62179	17.698	-3.97 (-4.12, -3.82)		0.372116	88.2981	0.483468	49.6679	-2.13 (-2.19, -2.06)
Fiji	<0.01	3.23404	<0.01	2.47895	-0.53 (-1.03, -0.03)		<0.01	23.6898	0.0149731	20.9883	-0.24 (-0.50, 0.01)		<0.01	67.3356	<0.01	64.0274	-0.45 (-0.60, -0.30)
Finland	0.057969	3.81997	0.0225265	1.6704	-2.79 (-2.98, -2.60)		0.254696	52.0163	0.161747	20.5736	-3.04 (-3.29, -2.78)		0.289207	193.987	0.302043	80.3851	-3.29 (-3.50, -3.08)
France	0.404459	2.75899	0.371814	2.21361	-0.65 (-0.78, -0.53)		2.29343	38.3218	2.09228	24.5269	-1.32 (-1.40, -1.25)		2.9842	152.017	3.52692	84.4259	-2.15 (-2.24, -2.06)
Gabon	<0.01	4.21808	<0.01	2.24451	-2.28 (-2.38, -2.18)		0.0252674	54.6497	0.0315248	31.9544	-1.91 (-1.98, -1.84)		0.0124938	117.986	0.0137318	83.3514	-1.29 (-1.35, -1.24)
Gambia	<0.01	1.1078	<0.01	0.913949	-0.71 (-0.93, -0.50)		<0.01	17.986	0.0120588	15.365	-0.61 (-0.80, -0.42)		<0.01	74.6944	0.0133201	64.6112	-0.51 (-0.60, -0.43)
Georgia	0.113263	22.8627	0.0521056	14.9018	-1.12 (-1.45, -0.79)		0.468807	279.031	0.273957	186.004	-0.38 (-0.83, 0.08)		0.146207	487.257	0.183563	436.592	-0.45 (-1.00, 0.11)
Germany	0.782314	3.61431	0.504409	2.34192	-1.60 (-1.83, -1.36)		5.01818	57.4434	3.8422	31.1262	-2.19 (-2.31, -2.08)		5.35458	201.497	6.62769	109.965	-2.46 (-2.77, -2.16)
Ghana	0.0490352	1.95084	0.0740133	1.15394	-2.16 (-2.50, -1.81)		0.147327	26.6118	0.20808	16.117	-2.10 (-2.46, -1.74)		0.120729	110.194	0.178238	67.5696	-2.23 (-2.61, -1.84)
Greece	0.10694	4.10563	0.0860367	2.90832	-1.54 (-1.72, -1.36)		0.650174	55.0166	0.497686	36.5661	-1.65 (-1.76, -1.54)		0.752901	180.401	0.99028	124.059	-1.62 (-1.82, -1.43)
Greenland	<0.01	5.87446	<0.01	3.28393	-2.30 (-2.44, -2.17)		<0.01	77.4813	<0.01	43.7138	-2.05 (-2.18, -1.93)		<0.01	184.313	<0.01	115.891	-1.69 (-1.87, -1.51)
Grenada	<0.01	4.53947	<0.01	2.13566	-2.09 (-2.38, -1.80)		<0.01	57.5356	<0.01	31.1552	-2.05 (-2.43, -1.68)		<0.01	159.82	<0.01	99.0489	-1.38 (-2.33, -0.43)
Guam	<0.01	2.77332	<0.01	3.64813	0.79 (0.41, 1.17)		<0.01	24.8364	<0.01	21.0061	-0.67 (-1.06, -0.27)		<0.01	80.9346	<0.01	44.9877	-2.12 (-2.42, -1.82)
Guatemala	0.0945825	7.05123	0.271757	7.50256	-0.55 (-1.48, 0.39)		0.206498	60.6545	0.503715	62.9254	0.08 (-0.50, 0.67)		0.162202	220.789	0.565251	209.964	-0.83 (-1.57, -0.09)
Guinea	0.0354122	3.67596	0.0775935	4.11414	0.79 (0.60, 0.97)		0.129814	44.4979	0.234059	48.0543	0.63 (0.46, 0.80)		0.118214	145.098	0.19773	153.311	0.44 (0.29, 0.60)
Guinea−Bissau	<0.01	7.1214	0.0138794	4.44399	-1.33 (-1.53, -1.14)		0.0369384	106.192	0.0393132	65.4137	-1.32 (-1.52, -1.13)		0.0201814	235.497	0.0202809	182.752	-0.56 (-0.75, -0.38)
Guyana	<0.01	4.015	<0.01	2.93334	-0.84 (-1.03, -0.65)		0.0156282	49.134	0.0165972	28.9024	-1.88 (-2.10, -1.66)		0.0104	128.105	<0.01	72.1877	-1.89 (-2.05, -1.72)
Haiti	0.0659503	5.96301	0.0940546	3.66884	-1.50 (-1.86, -1.14)		0.240465	80.4489	0.287519	48.4821	-1.57 (-1.85, -1.29)		0.113846	190.672	0.175283	128.886	-1.28 (-1.44, -1.12)
Honduras	0.0367685	4.59115	0.0488923	2.43553	-2.49 (-2.77, -2.21)		0.0634769	36.9129	0.210612	43.6166	0.76 (0.49, 1.04)		0.0486134	100.161	0.202802	141.503	1.43 (1.08, 1.78)
Hungary	0.14237	5.06285	0.0575058	1.90427	-4.21 (-4.67, -3.74)		0.873681	78.0978	0.487692	38.1312	-2.48 (-2.59, -2.36)		0.750097	241.057	0.519493	112.107	-2.77 (-2.87, -2.66)
Iceland	<0.01	3.6384	<0.01	2.03861	-1.87 (-1.98, -1.76)		0.0110725	52.2298	0.0101411	24.2172	-2.72 (-2.84, -2.61)		0.0163078	206.808	0.015462	91.9318	-2.85 (-3.04, -2.66)
India	5.76967	3.10602	8.38612	2.32855	-0.88 (-1.05, -0.70)		14.0545	30.9381	20.5219	20.7719	-1.39 (-1.54, -1.23)		5.54747	71.668	11.8449	45.9503	-1.75 (-1.93, -1.57)
Indonesia	0.877867	2.32736	1.07257	1.42924	-1.72 (-1.86, -1.58)		2.38171	26.67	3.97158	19.6078	-0.94 (-1.04, -0.83)		1.1624	67.8589	2.43518	65.1143	-0.01 (-0.12, 0.10)
Iran	0.468472	5.02622	0.883756	3.48149	-1.11 (-1.35, -0.86)		2.34087	82.1875	3.40724	53.8123	-1.34 (-1.57, -1.11)		1.1091	246.924	3.35697	190.163	-0.73 (-0.97, -0.48)
Iraq	0.0624806	2.19324	0.157298	1.59491	-1.10 (-1.23, -0.98)		0.146849	23.1325	0.381107	18.6746	-0.97 (-1.17, -0.77)		0.115243	63.6075	0.254825	57.4034	-0.53 (-0.74, -0.32)
Ireland	0.0211987	2.49085	0.0241219	1.71882	-1.02 (-1.29, -0.76)		0.144949	48.0668	0.135174	24.0866	-2.63 (-2.78, -2.49)		0.187012	170.008	0.244731	110.245	-1.42 (-1.53, -1.31)
Israel	0.023725	2.21902	0.0453316	1.99446	-1.02 (-1.40, -0.64)		0.117387	33.8058	0.186894	22.7645	-2.03 (-2.27, -1.78)		0.176915	126.561	0.304179	90.9103	-1.67 (-1.82, -1.51)
Italy	0.718619	4.89523	0.502541	2.92971	-1.84 (-1.94, -1.75)		4.85828	72.7131	3.1912	37.8535	-2.36 (-2.43, -2.29)		5.6474	261.085	6.99808	153.915	-1.87 (-1.96, -1.78)
Jamaica	<0.01	2.08287	0.0163134	2.33312	0.25 (-0.44, 0.94)		0.069975	55.0688	0.0892216	36.9712	-1.10 (-1.58, -0.61)		0.0822848	158.675	0.0850762	106.647	-0.87 (-1.25, -0.50)
Japan	6.96297	18.2077	1.94466	5.50655	-4.47 (-4.63, -4.32)		32.9472	244.945	17.5804	95.3645	-3.34 (-3.41, -3.26)		26.8126	698.344	47.6506	387.472	-2.03 (-2.10, -1.95)
Jordan	0.0102204	1.73365	0.040093	1.27362	-1.27 (-1.43, -1.10)		0.0326182	24.4853	0.0912324	14.6198	-2.08 (-2.24, -1.92)		0.0168873	74.7436	0.0700791	51.3513	-1.46 (-1.68, -1.25)
Kazakhstan	0.413706	12.7701	0.193252	4.10047	-4.03 (-4.25, -3.81)		1.68026	174.495	1.01776	71.4187	-2.72 (-2.91, -2.54)		0.522112	306.55	0.414584	162.019	-1.88 (-2.08, -1.68)
Kenya	0.0609557	1.8744	0.199419	2.07014	0.55 (0.01, 1.09)		0.192101	27.6948	0.580449	29.6983	0.45 (0.03, 0.88)		0.136478	75.4896	0.317902	85.679	0.70 (0.42, 0.98)
Kiribati	<0.01	13.8382	<0.01	12.1483	-0.59 (-0.73, -0.45)		<0.01	85.0608	<0.01	68.3955	-0.83 (-0.89, -0.76)		<0.01	157.179	<0.01	147.878	-0.24 (-0.29, -0.19)
Kuwait	<0.01	0.877042	0.0111344	0.614251	-1.29 (-1.64, -0.93)		0.0117932	16.8271	0.0254275	9.49923	-1.85 (-2.23, -1.46)		<0.01	67.4345	0.0281236	47.5344	-1.14 (-1.46, -0.83)
Kyrgyzstan	0.12552	17.345	0.101832	6.93919	-3.56 (-3.98, -3.12)		0.41212	175.395	0.357139	90.1898	-2.20 (-2.53, -1.86)		0.113114	246.977	0.105555	156.684	-1.32 (-1.79, -0.84)
Laos	0.0370927	5.38554	0.035271	2.08475	-3.48 (-3.56, -3.39)		0.107876	59.2076	0.0971603	24.7165	-3.29 (-3.41, -3.16)		0.0484727	120.733	0.0572059	70.8668	-2.01 (-2.13, -1.89)
Latvia	0.0682269	10.3655	0.0196285	3.90632	-3.88 (-4.35, -3.41)		0.296494	122.496	0.129221	54.6899	-2.84 (-3.17, -2.52)		0.145405	238.784	0.128366	146.894	-1.44 (-1.73, -1.14)
Lebanon	0.0130979	2.16495	0.0237578	1.89952	-0.03 (-0.48, 0.43)		0.0683192	30.6233	0.092691	25.507	-0.15 (-0.50, 0.20)		0.0429423	90.8472	0.123281	84.8158	0.16 (-0.06, 0.38)
Lesotho	<0.01	2.80876	0.0201693	4.52678	2.48 (1.92, 3.04)		0.0358432	43.6778	0.0513287	52.4585	0.97 (0.67, 1.28)		0.0171692	108.997	0.0189286	108.33	-0.01 (-0.10, 0.09)
Liberia	<0.01	2.86005	0.0206266	1.92299	-1.36 (-1.67, -1.05)		0.0452123	44.405	0.0522471	28.9767	-1.44 (-1.73, -1.15)		0.0463778	150.651	0.0468058	114.409	-0.75 (-0.91, -0.59)
Libya	0.0130188	1.64521	0.032294	1.40805	-0.27 (-0.45, -0.08)		0.0386713	22.0909	0.0765493	17.9087	-0.80 (-1.02, -0.59)		0.0293551	67.9333	0.0668719	55.6384	-0.73 (-0.98, -0.49)
Lithuania	0.0880779	10.0355	0.0305175	4.24667	-2.83 (-3.21, -2.45)		0.385095	120.759	0.189375	54.3773	-2.56 (-2.84, -2.27)		0.209365	248.566	0.193234	151.008	-1.60 (-1.74, -1.46)
Luxembourg	<0.01	3.68571	<0.01	1.62078	-3.35 (-3.60, -3.11)		0.018217	46.3524	0.0151098	19.6485	-3.14 (-3.37, -2.92)		0.0219306	178.797	0.0248591	88.7875	-2.50 (-2.62, -2.37)
Madagascar	0.0554053	3.05902	0.0923953	1.86408	-1.60 (-1.71, -1.49)		0.138211	29.881	0.223958	21.8491	-1.17 (-1.37, -0.97)		0.0862842	73.7462	0.0918739	54.9918	-1.16 (-1.35, -0.96)
Malawi	0.0141982	0.981761	0.0253574	0.818018	-0.89 (-1.32, -0.46)		0.0475067	14.3387	0.0625476	10.916	-1.28 (-1.66, -0.90)		0.0390488	57.9359	0.0490569	42.2039	-1.39 (-1.60, -1.19)
Malaysia	0.0754737	2.07125	0.137021	1.61672	-1.16 (-1.41, -0.90)		0.243429	31.8378	0.494231	20.3142	-1.88 (-2.10, -1.67)		0.178776	89.4501	0.449271	72.343	-1.50 (-1.83, -1.17)
Maldives	<0.01	1.85349	<0.01	0.660778	-4.07 (-4.48, -3.66)		<0.01	23.107	<0.01	8.3782	-4.35 (-4.79, -3.92)		<0.01	68.4457	<0.01	37.2467	-2.54 (-2.75, -2.33)
Mali	0.0757638	5.66303	0.137795	4.21993	-0.95 (-1.21, -0.68)		0.291856	75.6031	0.437636	55.2767	-0.89 (-1.11, -0.68)		0.143686	171.846	0.275554	143.095	-0.47 (-0.58, -0.36)
Malta	<0.01	2.19122	<0.01	1.77104	-0.83 (-1.05, -0.60)		0.0145976	44.8746	0.0137915	21.4139	-2.41 (-2.56, -2.26)		0.0182543	176.759	0.0264509	92.9831	-1.95 (-2.11, -1.78)
Marshall Islands	<0.01	9.35627	<0.01	8.97813	-0.21 (-0.33, -0.10)		<0.01	76.2189	<0.01	51.6732	-1.12 (-1.35, -0.89)		<0.01	169.005	<0.01	115.816	-1.08 (-1.32, -0.85)
Mauritania	0.0107475	3.36046	<0.01	1.33671	-2.81 (-3.18, -2.44)		0.0430038	52.4042	0.0412513	22.9195	-2.51 (-2.91, -2.10)		0.0353904	157.353	0.052905	102.563	-1.26 (-1.53, -0.99)
Mauritius	<0.01	3.69909	<0.01	2.17954	-1.87 (-2.03, -1.70)		0.0353462	56.0727	0.0417977	26.2019	-2.67 (-2.88, -2.47)		0.0198163	147.31	0.028869	78.0839	-2.40 (-2.59, -2.21)
Mexico	0.487904	3.08638	1.00291	3.16236	-0.21 (-0.39, -0.03)		1.26581	36.3462	2.5412	27.3991	-1.28 (-1.42, -1.14)		1.1918	119.21	2.42933	83.4706	-1.55 (-1.65, -1.44)
Micronesia	<0.01	11.4563	<0.01	9.49995	-0.57 (-0.61, -0.52)		<0.01	68.2545	<0.01	58.4152	-0.68 (-0.80, -0.57)		<0.01	150.065	<0.01	127.772	-0.70 (-0.79, -0.61)
Moldova	0.0969226	9.76997	0.0421146	3.9469	-2.76 (-3.15, -2.35)		0.359043	103.087	0.243713	55.409	-1.31 (-1.82, -0.80)		0.112639	146.135	0.0877337	77.9383	-1.70 (-2.12, -1.29)
Monaco	<0.01	4.28473	<0.01	3.17663	-0.98 (-1.19, -0.76)		<0.01	48.3135	<0.01	30.3176	-1.60 (-1.82, -1.38)		<0.01	178.973	<0.01	121.184	-1.30 (-1.43, -1.17)
Mongolia	0.0525505	15.4417	0.132074	14.2214	-1.25 (-1.70, -0.78)		0.227405	268.071	0.355236	178.329	-1.73 (-1.90, -1.56)		0.113207	579.411	0.152008	488.299	-1.37 (-1.79, -0.94)
Montenegro	<0.01	2.7767	<0.01	1.7372	-2.04 (-2.38, -1.70)		0.0190255	36.5485	0.0268416	32.7383	-0.44 (-0.72, -0.17)		0.0128626	99.8018	0.0227653	96.3704	-0.10 (-0.21, 0.02)
Morocco	0.0509011	1.12299	0.0632496	0.678212	-1.64 (-1.73, -1.56)		0.204228	16.8335	0.409141	13.7346	-1.01 (-1.24, -0.78)		0.168384	56.7001	0.344744	52.5951	-0.45 (-0.83, -0.08)
Mozambique	0.0249453	1.21882	0.0706443	1.62479	1.65 (1.40, 1.89)		0.122101	22.6007	0.244248	27.0666	1.14 (0.91, 1.37)		0.0796397	75.0155	0.136378	81.7282	0.58 (0.42, 0.75)
Myanmar	0.351531	4.6816	0.278204	2.07972	-3.03 (-3.17, -2.89)		1.08696	53.0719	0.922133	24.1091	-2.98 (-3.07, -2.89)		0.477186	112.75	0.564071	67.7417	-1.85 (-1.94, -1.76)
Namibia	<0.01	0.928933	<0.01	0.897749	-0.52 (-1.27, 0.22)		<0.01	13.6321	0.0119874	11.576	-0.71 (-0.97, -0.45)		<0.01	45.7538	0.010563	41.674	-0.38 (-0.48, -0.28)
Nauru	<0.01	11.9738	<0.01	11.683	-0.16 (-0.52, 0.20)		<0.01	69.3617	<0.01	63.7968	-0.38 (-0.75, 0.00)		<0.01	152.163	<0.01	139.139	-0.36 (-0.56, -0.15)
Nepal	0.0970404	2.768	0.102625	1.68671	-1.56 (-1.93, -1.19)		0.281895	30.9408	0.462048	24.3707	-0.66 (-1.06, -0.26)		0.120405	67.1442	0.349078	68.3124	0.19 (-0.05, 0.44)
Netherlands	0.132379	3.10812	0.0912146	2.04803	-1.54 (-1.70, -1.38)		0.763502	53.2984	0.660615	27.004	-2.62 (-2.75, -2.48)		0.977074	205.113	1.34298	129.095	-1.67 (-1.79, -1.54)
New Zealand	0.0226559	2.58787	0.0205941	1.94025	-1.00 (-1.15, -0.85)		0.10057	33.4649	0.111868	20.0044	-2.23 (-2.43, -2.03)		0.125658	128.942	0.187687	77.5554	-2.09 (-2.26, -1.92)
Nicaragua	0.0205183	3.46293	0.0421827	2.85505	-0.67 (-0.92, -0.42)		0.0713392	57.0644	0.195728	55.8091	-0.43 (-0.61, -0.25)		0.0552569	175.682	0.166306	181.124	-0.17 (-0.36, 0.03)
Niger	0.0406798	3.27254	0.0703665	2.35235	-0.90 (-1.17, -0.63)		0.142671	51.6334	0.256891	36.5835	-0.89 (-1.17, -0.62)		0.0792215	157.305	0.194297	135.389	-0.05 (-0.27, 0.17)
Nigeria	0.130552	0.75547	0.2066	0.580721	-0.86 (-0.96, -0.75)		0.547952	12.6652	0.666965	9.57631	-0.80 (-0.90, -0.69)		0.415378	49.899	0.785715	44.5719	-0.13 (-0.28, 0.02)
Niue	<0.01	7.06394	<0.01	4.97671	-1.58 (-1.75, -1.42)		<0.01	47.1754	<0.01	38.4217	-0.88 (-0.99, -0.77)		<0.01	123.878	<0.01	106.134	-0.61 (-0.69, -0.54)
North Korea	0.635257	12.9575	0.667528	8.09221	-1.79 (-1.84, -1.74)		1.96923	152.754	2.92585	116.195	-0.94 (-1.09, -0.80)		0.499283	267.488	1.26845	221.282	-0.56 (-0.70, -0.42)
North Macedonia	0.0325366	6.64597	0.0256383	3.91892	-2.56 (-2.84, -2.29)		0.155752	93.8982	0.174396	60.6264	-1.95 (-2.12, -1.78)		0.0865735	204.523	0.143334	181.133	-0.72 (-0.92, -0.51)
Northern Mariana Islands	<0.01	7.07366	<0.01	5.37983	-1.48 (-1.72, -1.24)		<0.01	47.3443	<0.01	39.2737	-0.95 (-1.18, -0.71)		<0.01	127.868	<0.01	107.576	-0.78 (-1.06, -0.51)
Norway	0.031362	2.70537	0.018935	1.26335	-2.58 (-2.75, -2.42)		0.181545	41.4645	0.124828	18.3446	-2.75 (-2.85, -2.64)		0.31985	166.325	0.235274	80.0003	-2.63 (-2.73, -2.53)
Oman	0.0107808	2.18554	0.0174371	0.909921	-3.14 (-3.86, -2.41)		0.0301837	44.6043	0.0356804	20.0134	-2.57 (-3.09, -2.04)		0.0128885	127.583	0.0269668	107.689	-0.11 (-0.43, 0.21)
Pakistan	0.374936	1.94164	0.909779	2.05187	0.07 (-0.24, 0.38)		1.08418	21.0065	2.24766	21.5525	0.00 (-0.38, 0.37)		1.05906	64.0815	1.3655	61.0915	-0.25 (-0.44, -0.07)
Palau	<0.01	10.4533	<0.01	9.70542	-0.06 (-0.22, 0.10)		<0.01	60.5302	<0.01	51.4068	-0.69 (-0.79, -0.59)		<0.01	133.466	<0.01	112.322	-0.62 (-0.66, -0.57)
Palestine	<0.01	3.20561	0.0183343	1.75861	-2.26 (-2.58, -1.93)		0.0250814	37.4311	0.0479351	21.5531	-1.94 (-2.14, -1.74)		0.0211838	111.285	0.0285819	72.9363	-1.51 (-1.63, -1.39)
Panama	0.0229434	4.56884	0.0357382	3.43702	-1.24 (-1.64, -0.84)		0.0802353	65.0239	0.123273	37.2109	-2.26 (-2.58, -1.94)		0.0681101	169.3	0.152279	130.144	-1.19 (-1.37, -1.01)
Papua New Guinea	0.0533082	6.54603	0.14164	6.2938	-0.05 (-0.16, 0.05)		0.0863673	46.7551	0.212591	44.5408	-0.13 (-0.23, -0.03)		0.0380822	121.835	0.0884021	108.745	-0.40 (-0.47, -0.34)
Paraguay	0.0222535	2.97489	0.0471043	2.83768	-1.12 (-1.60, -0.64)		0.0612416	34.113	0.153164	32.3936	-0.91 (-1.33, -0.49)		0.0536548	103.071	0.127168	98.4229	-0.68 (-1.18, -0.18)
Peru	0.274068	6.54238	0.372954	4.35351	-1.46 (-1.73, -1.19)		0.778821	78.2971	1.12857	45.1825	-1.59 (-1.81, -1.36)		0.670178	234.968	2.01146	220.153	0.04 (-0.13, 0.21)
Philippines	0.373148	3.03934	0.447294	1.64335	-2.40 (-2.61, -2.19)		0.611784	23.9405	1.10503	15.8047	-1.75 (-1.93, -1.57)		0.334522	56.212	0.536366	39.9725	-1.25 (-1.46, -1.04)
Poland	0.512104	5.57406	0.282251	2.51652	-2.85 (-3.03, -2.67)		2.86946	84.9436	2.08633	40.0869	-2.58 (-2.69, -2.47)		1.90051	222.262	1.83589	112.474	-2.51 (-2.61, -2.41)
Portugal	0.219262	9.1534	0.15134	5.02135	-2.38 (-2.87, -1.89)		1.02374	96.9001	0.761831	54.2329	-1.95 (-2.03, -1.86)		0.967423	291.119	1.04222	143.307	-2.64 (-2.75, -2.52)
Puerto Rico	0.0223364	2.69031	0.0116836	1.35549	-2.62 (-2.83, -2.41)		0.099882	37.6097	0.0823887	18.3994	-2.66 (-2.80, -2.52)		0.154546	150.376	0.152838	68.0844	-3.00 (-3.14, -2.86)
Qatar	<0.01	0.79412	<0.01	0.609678	-1.57 (-1.99, -1.16)		<0.01	30.3579	0.0195988	11.6423	-3.70 (-4.29, -3.10)		<0.01	134.301	<0.01	100.022	-0.72 (-1.21, -0.22)
Romania	0.296212	5.3399	0.217113	3.64811	-1.73 (-2.05, -1.41)		1.76869	73.1555	1.45514	56.2581	-1.14 (-1.32, -0.95)		0.769417	133.675	1.23006	131.363	-0.17 (-0.36, 0.02)
Russia	3.81723	11.3242	2.36839	5.86395	-2.85 (-3.26, -2.43)		21.5142	166.095	12.7389	73.8969	-3.08 (-3.38, -2.79)		6.94362	289.05	6.4322	155.426	-2.23 (-2.39, -2.06)
Rwanda	0.0440842	4.66628	0.0461514	2.0187	-4.30 (-4.87, -3.73)		0.129805	55.289	0.123297	24.8309	-3.95 (-4.42, -3.48)		0.0613044	114.164	0.0596839	70.5859	-2.23 (-2.47, -2.00)
Saint Kitts and Nevis	<0.01	5.69506	<0.01	2.08635	-3.79 (-4.27, -3.30)		<0.01	64.8007	<0.01	41.6556	-2.23 (-2.59, -1.87)		<0.01	194.858	<0.01	119.702	-2.01 (-2.24, -1.79)
Saint Lucia	<0.01	6.50729	<0.01	4.04335	-1.66 (-1.96, -1.37)		<0.01	72.4982	<0.01	42.8187	-1.87 (-2.14, -1.59)		<0.01	233.041	<0.01	138.907	-2.40 (-2.82, -1.99)
Saint Vincent and the Grenadines	<0.01	5.25848	<0.01	3.42472	-1.43 (-1.64, -1.22)		<0.01	51.3721	<0.01	36.1207	-1.67 (-1.97, -1.37)		<0.01	171.766	<0.01	106.429	-1.73 (-2.05, -1.42)
Samoa	<0.01	4.34639	<0.01	3.34043	-1.10 (-1.17, -1.02)		<0.01	61.2629	<0.01	41.5221	-1.39 (-1.47, -1.31)		<0.01	147.805	<0.01	111.958	-0.98 (-1.05, -0.92)
San Marino	<0.01	7.5188	<0.01	5.90471	-1.08 (-1.33, -0.83)		<0.01	107.974	<0.01	77.5938	-1.28 (-1.55, -1.01)		<0.01	462.68	<0.01	354.057	-0.91 (-1.05, -0.76)
Sao Tome and Principe	<0.01	2.90248	<0.01	2.52336	-0.58 (-0.87, -0.29)		<0.01	50.9076	<0.01	51.2568	0.10 (0.00, 0.21)		<0.01	173.892	<0.01	187.271	0.28 (0.23, 0.33)
Saudi Arabia	0.0400741	1.05447	0.157201	0.999538	0.17 (-0.23, 0.58)		0.109592	18.6499	0.236213	11.5057	-1.94 (-2.08, -1.80)		0.0891309	69.2101	0.119056	43.3185	-1.97 (-2.24, -1.71)
Senegal	0.0377048	3.45646	0.0614701	2.32224	-1.08 (-1.41, -0.74)		0.153523	52.9915	0.239289	37.4093	-0.87 (-1.19, -0.54)		0.125535	168.492	0.223955	139.591	-0.33 (-0.53, -0.13)
Serbia	0.106379	4.38968	0.0678827	2.87047	-2.03 (-2.36, -1.70)		0.615897	57.9234	0.482519	40.0282	-1.67 (-1.91, -1.42)		0.262448	118.21	0.419723	94.1053	-0.61 (-0.83, -0.38)
Seychelles	<0.01	4.07162	<0.01	2.59203	-2.32 (-2.68, -1.97)		<0.01	53.4877	<0.01	28.5634	-2.60 (-2.83, -2.37)		<0.01	115.301	<0.01	73.6652	-1.82 (-2.08, -1.56)
Sierra Leone	0.0191265	3.13393	0.0348618	2.29068	-0.70 (-0.93, -0.46)		0.0799414	49.9015	0.107081	34.3856	-0.90 (-1.14, -0.66)		0.0840672	158.931	0.0959476	124.764	-0.48 (-0.65, -0.30)
Singapore	0.042971	4.9993	0.0321604	1.55287	-4.40 (-4.59, -4.21)		0.190436	103.564	0.189982	25.7075	-5.15 (-5.36, -4.94)		0.13233	310.133	0.238865	132.015	-3.05 (-3.23, -2.87)
Slovakia	0.0767681	5.97589	0.0435535	2.5846	-2.75 (-2.96, -2.54)		0.40338	87.8155	0.303647	41.8581	-2.46 (-2.66, -2.25)		0.312642	241.613	0.30876	151.388	-1.60 (-1.88, -1.33)
Slovenia	0.0301152	5.63159	0.0176185	2.89311	-2.55 (-2.80, -2.31)		0.161047	90.1393	0.1302	42.0002	-2.82 (-2.95, -2.68)		0.116628	248.618	0.174866	151.591	-1.83 (-1.95, -1.70)
Solomon Islands	<0.01	16.3026	0.0235213	16.2681	0.15 (0.05, 0.24)		0.0136325	91.2996	0.0241619	83.0168	-0.32 (-0.39, -0.26)		<0.01	152.145	<0.01	143.792	-0.23 (-0.26, -0.20)
Somalia	0.0569195	4.62584	0.126262	3.60226	-1.05 (-1.15, -0.95)		0.126908	57.7771	0.217754	42.9928	-1.06 (-1.16, -0.95)		0.0417744	114.565	0.074333	89.1698	-0.84 (-0.92, -0.76)
South Africa	0.2673	3.83016	0.229564	1.61213	-3.93 (-4.35, -3.49)		0.476112	30.9287	0.770075	22.1106	-1.40 (-2.01, -0.79)		0.280855	71.0408	0.434503	56.1302	-1.28 (-1.79, -0.77)
South Korea	2.57077	23.2481	1.45906	8.3221	-4.03 (-4.39, -3.67)		7.57083	302.232	7.36738	96.5235	-4.27 (-4.61, -3.92)		2.5147	564.021	7.66716	363.32	-2.38 (-2.82, -1.93)
South Sudan	0.0228003	2.38223	0.0263958	1.66527	-1.40 (-1.53, -1.27)		0.0773207	32.1577	0.0795107	21.5273	-1.47 (-1.53, -1.42)		0.0486784	85.9779	0.0499719	61.4433	-1.22 (-1.26, -1.17)
Spain	0.552612	5.88405	0.493613	3.40338	-2.40 (-2.58, -2.22)		2.8233	68.5044	2.34651	39.304	-1.86 (-2.07, -1.65)		2.86664	216.003	3.75042	128.843	-1.65 (-1.87, -1.42)
Sri Lanka	0.0766053	1.9417	0.0802459	1.43525	-1.03 (-1.40, -0.66)		0.221178	23.0825	0.357047	16.5894	-0.69 (-0.99, -0.40)		0.197135	81.03	0.273537	49.8745	-0.98 (-1.21, -0.76)
Sudan	0.150786	4.56429	0.273811	3.45934	-0.90 (-1.01, -0.79)		0.464244	56.3961	0.799823	46.705	-0.67 (-0.75, -0.58)		0.368054	153.578	0.67362	145.71	-0.16 (-0.22, -0.10)
Suriname	<0.01	2.86964	<0.01	2.15491	-1.43 (-1.85, -1.01)		<0.01	34.6148	0.0131829	25.7418	-1.34 (-1.72, -0.96)		<0.01	93.9981	<0.01	69.6939	-1.11 (-1.50, -0.71)
Sweden	0.0531627	2.11758	0.0247467	0.93848	-2.93 (-3.08, -2.78)		0.323367	34.1404	0.188212	14.5978	-2.99 (-3.12, -2.87)		0.645805	144.691	0.421088	58.8133	-3.44 (-3.60, -3.27)
Switzerland	0.0801565	3.94375	0.0384185	1.56173	-3.38 (-3.62, -3.14)		0.344066	50.2716	0.254749	21.9096	-2.56 (-2.94, -2.18)		0.47125	175.778	0.415311	77.3827	-2.78 (-3.08, -2.49)
Syria	0.0410361	2.02169	0.0482792	1.3704	-1.34 (-1.70, -0.98)		0.0825835	16.4591	0.164383	13.3864	-1.01 (-1.37, -0.66)		0.058275	49.4452	0.125056	45.5438	-0.52 (-0.79, -0.24)
Taiwan (Province of China)	0.319263	6.43785	0.414864	5.80169	-0.27 (-0.44, -0.09)		1.21783	73.6014	1.82385	54.0518	-1.15 (-1.34, -0.96)		0.725906	196.854	1.84715	178.177	-0.51 (-0.71, -0.32)
Tajikistan	0.0979787	12.3741	0.149834	7.11226	-2.40 (-2.81, -1.99)		0.368456	158.56	0.391314	78.1209	-1.84 (-2.21, -1.46)		0.121225	244.718	0.163675	246.768	1.27 (0.81, 1.74)
Tanzania	0.104221	2.88226	0.190726	1.9815	-1.46 (-1.55, -1.37)		0.338377	34.9988	0.508812	24.2067	-1.44 (-1.59, -1.28)		0.216391	94.6267	0.328634	67.6603	-1.28 (-1.41, -1.15)
Thailand	0.55281	4.36801	0.59256	2.842	-2.88 (-3.51, -2.25)		1.3285	42.4308	1.75004	20.4351	-3.12 (-3.44, -2.79)		0.605088	93.3653	1.27028	51.7847	-2.49 (-2.74, -2.24)
Timor−Leste	<0.01	2.44482	<0.01	1.50015	-1.82 (-2.29, -1.35)		<0.01	27.5911	0.0155763	21.2744	-1.03 (-1.41, -0.65)		<0.01	72.678	0.0121523	65.8269	-0.35 (-0.62, -0.09)
Togo	0.0171589	3.44941	0.0436313	2.86485	-0.45 (-0.58, -0.31)		0.0548045	52.2966	0.138077	45.441	-0.25 (-0.41, -0.10)		0.0386184	165.642	0.0727082	153.971	0.09 (-0.08, 0.26)
Tokelau	<0.01	4.50292	<0.01	3.51227	-0.89 (-0.95, -0.84)		<0.01	34.549	<0.01	23.4011	-1.40 (-1.44, -1.37)		<0.01	96.9375	<0.01	69.9109	-1.15 (-1.20, -1.11)
Tonga	<0.01	7.05002	<0.01	6.67067	-0.26 (-0.44, -0.08)		<0.01	45.659	<0.01	41.2092	-0.32 (-0.56, -0.09)		<0.01	178.154	<0.01	156.921	-0.60 (-0.93, -0.27)
Trinidad and Tobago	<0.01	2.06876	<0.01	1.07748	-2.53 (-2.76, -2.31)		0.02451	36.6564	0.0225208	13.7309	-3.74 (-4.10, -3.38)		0.0257471	125.962	0.0236423	51.1837	-3.52 (-3.85, -3.19)
Tunisia	0.0203935	1.37459	0.0403532	1.25879	-0.55 (-0.64, -0.45)		0.0942584	20.1122	0.195033	17.4061	-0.79 (-0.88, -0.70)		0.0873442	70.4683	0.194773	62.9183	-0.51 (-0.55, -0.46)
Turkey	0.939891	7.99753	0.932703	3.87176	-2.83 (-3.62, -2.03)		2.62694	81.4215	3.40608	46.4882	-1.56 (-2.31, -0.81)		1.16384	163.929	2.48945	117.288	-0.37 (-0.99, 0.25)
Turkmenistan	0.0465039	7.84197	0.043185	3.23372	-3.86 (-4.46, -3.26)		0.17307	110.594	0.159198	46.6625	-3.10 (-3.49, -2.72)		0.0536391	187.854	0.0504796	85.9421	-3.14 (-3.46, -2.81)
Tuvalu	<0.01	8.83846	<0.01	7.21271	-0.50 (-0.58, -0.41)		<0.01	65.355	<0.01	42.0694	-1.55 (-1.69, -1.42)		<0.01	147.762	<0.01	100.751	-1.37 (-1.46, -1.29)
Uganda	0.0711355	3.04149	0.18264	3.06418	-0.64 (-1.09, -0.20)		0.219729	39.0967	0.376213	33.5129	-1.13 (-1.52, -0.74)		0.143487	106.32	0.192468	83.7715	-1.22 (-1.50, -0.93)
UK	0.354629	2.36379	0.284744	1.63155	-1.25 (-1.40, -1.10)		3.05611	48.5606	1.72956	20.8717	-3.21 (-3.45, -2.96)		4.2211	183.678	4.05998	100.357	-2.41 (-2.55, -2.27)
Ukraine	1.85354	15.2598	0.977232	7.96506	-3.74 (-4.61, -2.87)		8.20327	160.317	4.47889	87.0489	-3.09 (-3.53, -2.65)		2.91739	259.88	2.18234	147.98	-2.50 (-2.78, -2.21)
United Arab Emirates	<0.01	1.06389	0.0639862	0.83972	-0.97 (-1.20, -0.74)		0.0168555	40.3444	0.130406	23.5433	-2.34 (-2.76, -1.93)		<0.01	154.921	0.0200589	94.4348	-2.15 (-2.58, -1.72)
Uruguay	0.0356338	5.03503	0.02655	3.12371	-1.66 (-1.85, -1.48)		0.200876	69.1576	0.157017	44.8998	-1.54 (-1.63, -1.45)		0.20108	206.615	0.193074	132.998	-1.49 (-1.59, -1.38)
USA	1.38114	2.08613	1.44587	1.77485	-0.61 (-0.69, -0.53)		6.12	28.3157	8.03746	19.3196	-1.52 (-1.64, -1.39)		8.45147	104.166	10.2222	64.8213	-1.96 (-2.07, -1.84)
Uzbekistan	0.322007	9.80467	0.350675	4.27756	-3.84 (-4.26, -3.42)		1.00213	109.955	1.17073	56.3909	-2.59 (-2.80, -2.38)		0.325545	184.035	0.279447	124.748	-1.38 (-1.56, -1.20)
Vanuatu	<0.01	8.25092	<0.01	8.68544	-0.15 (-0.28, -0.02)		<0.01	52.2293	<0.01	49.8525	-0.43 (-0.58, -0.28)		<0.01	128.72	<0.01	114.07	-0.57 (-0.63, -0.50)
Venezuela	0.163352	4.60159	0.280941	3.761	-1.10 (-1.27, -0.92)		0.522762	66.5904	1.16596	47.2113	-1.57 (-1.90, -1.25)		0.409347	193.683	0.93231	138.459	-1.66 (-1.97, -1.35)
Vietnam	0.523502	5.3484	1.05895	3.75297	-1.16 (-1.24, -1.07)		2.73062	86.2692	4.07461	50.59	-2.27 (-2.46, -2.08)		1.29258	172.219	1.69268	113.236	-2.15 (-2.48, -1.81)
Virgin Islands US	<0.01	3.75191	<0.01	3.28905	-0.58 (-0.72, -0.45)		<0.01	41.1329	<0.01	48.0542	1.33 (0.74, 1.92)		<0.01	118.464	<0.01	126.548	0.58 (0.37, 0.80)
Yemen	0.106636	5.45354	0.268478	4.51744	-0.77 (-0.88, -0.66)		0.363397	78.0797	0.773442	68.3069	-0.59 (-0.67, -0.51)		0.150847	199.616	0.524587	191.528	-0.15 (-0.20, -0.09)
Zambia	0.0335585	3.06256	0.0874447	2.63344	-0.97 (-1.47, -0.47)		0.102203	38.4498	0.172997	30.9712	-1.26 (-1.74, -0.77)		0.0625662	98.4036	0.089364	74.7902	-1.23 (-1.52, -0.94)
Zimbabwe	0.0367947	2.53644	0.0922576	3.29676	0.96 (0.30, 1.62)		0.139839	37.3145	0.197475	38.1878	0.03 (-0.18, 0.24)		0.0727159	96.6954	0.100272	91.916	-0.20 (-0.24, -0.16)
Abbreviations: ASIR: age-standardized incidence rate; CI: confidence interval; EAPC: estimated annual percentage change; N: The numbers of cases are at 1,000 scales.

## Sheet: Table S2
Table S2 Incident cases and age-standardized incidence rates of gastric cancer in 1990 and 2019 and the estimated annual percentage changes from 1990 to 2019 among females by countries.
ASIR−Female	15−49 years						50−69 years						≥70 years
Country	1990		2019		1990−2019		1990		2019		1990−2019		1990		2019		1990−2019
	N*103	ASIR /105	N*103	ASIR /105	EAPC in ASIR (%, 95% CI)		N*103	ASIR /105	N*103	ASIR /105	EAPC in ASIR (%, 95% CI)		N*103	ASIR /105	N*103	ASIR /105	EAPC in ASIR (%, 95% CI)
Afghanistan	0.254959	12.6214	0.709433	10.5665	-0.67 (-0.95, -0.39)		0.455432	70.754	0.743885	67.9588	-0.17 (-0.39, 0.05)		0.195746	133.511	0.367694	143.343	0.30 (0.18, 0.42)
Albania	0.0242147	3.54698	0.0131641	1.9657	-2.26 (-2.58, -1.95)		0.0430289	24.1755	0.0529173	14.3982	-2.03 (-2.30, -1.76)		0.0434264	73.4258	0.0799436	54.4597	-1.38 (-1.65, -1.11)
Algeria	0.0900774	2.14236	0.129849	1.13404	-2.17 (-2.31, -2.03)		0.127389	11.3481	0.2153	7.3205	-1.59 (-1.68, -1.50)		0.125099	54.5801	0.242252	32.8572	-1.56 (-1.77, -1.36)
American Samoa	<0.01	3.03758	<0.01	3.37737	0.44 (0.21, 0.67)		<0.01	23.6924	<0.01	22.0385	-0.16 (-0.37, 0.05)		<0.01	111.825	<0.01	100.925	-0.20 (-0.42, 0.02)
Andorra	<0.01	2.57817	<0.01	2.40815	-0.33 (-0.40, -0.25)		<0.01	20.7304	<0.01	19.301	-0.36 (-0.52, -0.20)		<0.01	102.526	<0.01	84.6453	-0.62 (-0.82, -0.41)
Angola	0.0523752	2.92727	0.0833476	1.4957	-2.46 (-2.63, -2.30)		0.0887991	24.5879	0.169368	14.7826	-1.93 (-2.02, -1.83)		0.0370382	53.9821	0.0900066	41.7642	-1.04 (-1.11, -0.96)
Antigua and Barbuda	<0.01	1.97991	<0.01	1.2595	-1.73 (-1.98, -1.48)		<0.01	18.7527	<0.01	17.7143	-0.56 (-0.85, -0.28)		<0.01	66.23	<0.01	73.1226	-0.03 (-0.23, 0.18)
Argentina	0.160569	2.06692	0.199809	1.66504	-0.90 (-1.03, -0.77)		0.552436	19.0032	0.632235	14.4835	-0.83 (-0.92, -0.74)		0.839451	75.1735	1.07866	49.3184	-1.52 (-1.67, -1.37)
Armenia	0.0340011	4.58318	0.0163758	2.02836	-3.00 (-3.16, -2.85)		0.13	45.773	0.0907094	21.4751	-2.59 (-2.81, -2.37)		0.068043	91.4629	0.100625	70.6986	-0.62 (-0.83, -0.42)
Australia	0.0644067	1.42854	0.0800907	1.22029	-0.38 (-0.49, -0.27)		0.213278	13.5426	0.275956	8.97992	-1.60 (-1.70, -1.50)		0.427675	57.0838	0.688682	41.0293	-1.27 (-1.35, -1.18)
Austria	0.0685807	3.35966	0.0300577	1.25814	-3.99 (-4.28, -3.69)		0.305714	29.0812	0.152615	12.3021	-3.15 (-3.42, -2.89)		0.724767	130.946	0.440071	52.6092	-3.51 (-3.64, -3.38)
Azerbaijan	0.0765647	5.30424	0.0767742	2.699	-2.70 (-2.89, -2.51)		0.274363	52.1432	0.350307	33.3259	-1.77 (-1.85, -1.69)		0.182194	118.415	0.237531	121.58	0.55 (0.37, 0.72)
Bahamas	<0.01	3.00315	<0.01	2.08078	-1.56 (-1.78, -1.34)		<0.01	25.301	<0.01	16.3137	-1.41 (-1.61, -1.20)		<0.01	72.0113	<0.01	55.896	-0.95 (-1.11, -0.78)
Bahrain	<0.01	1.96573	<0.01	1.03269	-2.46 (-2.92, -2.00)		<0.01	26.3597	<0.01	9.66444	-3.92 (-4.17, -3.67)		<0.01	93.7701	<0.01	55.6804	-1.70 (-2.06, -1.34)
Bangladesh	0.582447	3.25438	0.72552	1.75664	-1.74 (-1.94, -1.54)		0.766799	21.5743	1.58127	14.764	-1.01 (-1.14, -0.88)		0.440031	45.9444	1.1854	37.0664	-0.57 (-0.92, -0.23)
Barbados	<0.01	2.43474	<0.01	1.73165	-1.30 (-1.42, -1.17)		<0.01	23.035	<0.01	17.6041	-0.68 (-0.88, -0.48)		0.0125966	92.6904	0.0135074	74.8281	-0.64 (-0.82, -0.45)
Belarus	0.213349	8.56875	0.131299	4.95717	-2.56 (-2.81, -2.30)		1.00855	71.8284	0.50944	32.9584	-3.32 (-3.55, -3.08)		0.729434	149.076	0.596388	89.4415	-2.30 (-2.50, -2.09)
Belgium	0.0422546	1.68745	0.0282936	0.962259	-1.74 (-1.94, -1.54)		0.196007	15.1533	0.136994	8.78804	-1.62 (-1.80, -1.43)		0.662622	94.6607	0.472474	42.2881	-2.80 (-3.20, -2.40)
Belize	<0.01	2.09106	<0.01	2.00494	-0.61 (-1.02, -0.19)		<0.01	22.3701	<0.01	18.2722	-0.86 (-1.31, -0.41)		<0.01	88.7403	<0.01	57.8715	-1.12 (-1.40, -0.84)
Benin	0.0195463	2.44682	0.0392441	1.74363	-1.06 (-1.13, -0.98)		0.0484159	28.593	0.0894087	21.2916	-0.72 (-0.93, -0.50)		0.0473304	91.7334	0.106636	87.2683	0.34 (0.10, 0.59)
Bermuda	<0.01	1.14454	<0.01	0.612478	-2.69 (-2.97, -2.42)		<0.01	14.0709	<0.01	5.75435	-3.75 (-4.12, -3.38)		<0.01	63.1589	<0.01	32.059	-2.75 (-3.01, -2.48)
Bhutan	<0.01	3.43235	<0.01	2.26896	-1.75 (-1.89, -1.62)		<0.01	23.2698	<0.01	17.9278	-1.01 (-1.07, -0.96)		<0.01	49.8998	<0.01	58.0946	0.59 (0.54, 0.63)
Bolivia	0.122612	9.92942	0.174601	6.33999	-1.79 (-1.89, -1.70)		0.294859	102.241	0.523913	66.1339	-1.71 (-1.83, -1.59)		0.262119	316.253	0.674819	280.203	-0.51 (-0.60, -0.43)
Bosnia and Herzegovina	0.0280619	2.52507	0.0183103	2.04416	-0.90 (-1.11, -0.68)		0.104998	23.3581	0.0882644	16.453	-1.29 (-1.48, -1.10)		0.0708621	69.6782	0.129606	59.7589	-0.45 (-0.66, -0.23)
Botswana	<0.01	1.83611	<0.01	1.45084	-0.59 (-0.83, -0.34)		0.0102493	18.285	0.0193105	13.8441	-0.83 (-1.01, -0.65)		<0.01	62.962	0.0171037	52.2858	-0.75 (-0.87, -0.62)
Brazil	0.899615	2.78343	1.24075	2.00866	-1.03 (-1.14, -0.92)		2.17801	26.7566	3.25227	15.035	-2.05 (-2.12, -1.98)		2.23821	97.1598	4.04612	51.5791	-2.28 (-2.35, -2.20)
Brunei	<0.01	10.5839	<0.01	4.21882	-3.28 (-3.87, -2.68)		<0.01	64.6966	<0.01	30.2742	-2.92 (-3.22, -2.62)		<0.01	168.851	<0.01	102.488	-2.04 (-2.23, -1.84)
Bulgaria	0.0837589	3.66149	0.0423033	2.21954	-1.20 (-1.51, -0.88)		0.427099	35.1334	0.202576	18.8478	-1.39 (-1.80, -0.97)		0.41715	109.283	0.371348	57.2683	-1.37 (-1.80, -0.93)
Burkina Faso	0.0470387	2.859	0.0894572	2.13302	-0.93 (-1.14, -0.72)		0.119305	29.1964	0.206156	23.9856	-0.60 (-0.95, -0.24)		0.103659	104.495	0.207328	96.7439	0.10 (-0.16, 0.35)
Burundi	0.0335689	3.53441	0.0422036	2.07794	-2.38 (-2.60, -2.16)		0.0524657	24.4742	0.067604	16.8845	-1.72 (-1.90, -1.54)		0.0303207	49.0698	0.0329106	40.1206	-0.90 (-1.01, -0.79)
Cambodia	0.0826153	4.16275	0.0721274	1.81568	-3.19 (-3.33, -3.05)		0.15156	32.7989	0.208974	16.5978	-2.67 (-2.82, -2.52)		0.0717788	68.2678	0.167991	51.3957	-1.15 (-1.25, -1.04)
Cameroon	0.0502992	2.86738	0.0985712	1.81602	-1.48 (-1.57, -1.39)		0.122774	29.7759	0.220445	20.9792	-0.89 (-1.02, -0.77)		0.0909523	97.5216	0.23008	87.9612	0.13 (-0.08, 0.34)
Canada	0.115656	1.51372	0.130981	1.41046	-0.18 (-0.29, -0.07)		0.384823	14.4972	0.516547	9.72033	-1.56 (-1.68, -1.45)		0.706569	56.1388	1.12906	40.9032	-1.19 (-1.28, -1.10)
Cape Verde	<0.01	4.81282	<0.01	1.46003	-3.74 (-4.36, -3.11)		0.0103507	52.5862	<0.01	20.5738	-3.00 (-3.81, -2.18)		0.0204555	224.279	0.0227104	147.174	-1.25 (-2.00, -0.49)
Central African Republic	0.0169316	3.45176	0.0244605	2.41104	-1.23 (-1.35, -1.12)		0.0356864	30.312	0.0472594	21.7732	-1.15 (-1.25, -1.06)		0.0136114	59.5046	0.0197936	47.2837	-0.79 (-0.84, -0.74)
Chad	0.0272421	2.71854	0.0549121	2.20658	-0.47 (-0.59, -0.35)		0.0716607	30.0024	0.124899	28.8889	0.23 (0.08, 0.39)		0.068962	92.6589	0.11282	103.724	0.93 (0.68, 1.18)
Chile	0.10788	3.42864	0.120309	2.42275	-0.86 (-1.01, -0.71)		0.401273	44.7173	0.502789	23.8393	-2.11 (-2.24, -1.99)		0.594386	193.717	0.987182	112.08	-1.95 (-2.06, -1.85)
China	18.1401	6.86661	18.095	4.31722	-2.00 (-2.29, -1.71)		51.9211	68.6862	67.3136	36.2107	-2.06 (-2.45, -1.67)		39.7487	184.935	76.0808	128.787	-1.14 (-1.55, -0.73)
Colombia	0.320427	4.70952	0.543056	4.30308	0.04 (-0.28, 0.36)		0.913335	59.6673	1.22074	25.9096	-3.13 (-3.41, -2.85)		0.914365	209.288	1.66713	91.1895	-3.36 (-3.55, -3.16)
Comoros	<0.01	2.46602	<0.01	1.80574	-1.45 (-1.87, -1.04)		<0.01	19.2161	<0.01	14.8626	-1.06 (-1.22, -0.89)		<0.01	45.7589	<0.01	39.0651	-0.62 (-0.70, -0.54)
Congo	0.0130209	3.24262	0.0213406	1.77786	-2.14 (-2.40, -1.89)		0.0320473	29.2726	0.0405807	17.0905	-1.90 (-2.05, -1.74)		0.015674	63.7004	0.0246048	45.4768	-1.16 (-1.24, -1.07)
Cook Islands	<0.01	2.06481	<0.01	1.08302	-2.14 (-2.48, -1.80)		<0.01	13.7346	<0.01	7.28255	-2.30 (-2.58, -2.02)		<0.01	57.8286	<0.01	38.7434	-1.43 (-1.62, -1.24)
Costa Rica	0.0433487	6.97202	0.0685803	5.26661	-1.05 (-1.37, -0.74)		0.0827212	57.9523	0.164622	35.081	-2.14 (-2.42, -1.87)		0.112279	220.408	0.230388	136.998	-2.19 (-2.48, -1.91)
Cote d'Ivoire	0.0486708	2.53729	0.0847124	1.72767	-0.90 (-1.04, -0.75)		0.091684	26.8162	0.179233	20.4051	-0.49 (-0.68, -0.31)		0.0580043	96.3402	0.174199	88.7731	0.34 (0.09, 0.60)
Croatia	0.0482163	3.77263	0.0213746	1.94257	-2.39 (-2.56, -2.22)		0.237891	35.3837	0.122574	18.275	-2.17 (-2.34, -2.01)		0.325835	145.499	0.297386	74.9808	-1.93 (-2.16, -1.70)
Cuba	0.0396229	1.46618	0.0302776	0.92338	-1.80 (-2.01, -1.60)		0.106272	13.3374	0.178776	11.5832	-0.29 (-0.41, -0.16)		0.146553	44.2818	0.271437	39.2261	-0.05 (-0.21, 0.11)
Cyprus	<0.01	1.25502	<0.01	1.18639	0.14 (-0.21, 0.50)		<0.01	13.5924	0.0206432	13.4018	0.36 (0.14, 0.59)		0.0183624	77.3501	0.0460145	67.0793	0.18 (-0.29, 0.66)
Czech	0.0865186	2.98567	0.0485011	1.57317	-2.45 (-2.61, -2.28)		0.345307	26.7542	0.202593	13.3643	-2.42 (-2.52, -2.32)		0.628968	114.338	0.422979	46.3494	-3.41 (-3.53, -3.30)
Denmark	0.0270052	1.86541	0.0119688	0.829626	-2.76 (-3.00, -2.52)		0.107325	18.7961	0.0691188	8.86691	-2.39 (-2.64, -2.15)		0.224162	61.8729	0.154686	32.4956	-1.91 (-2.14, -1.68)
Djibouti	<0.01	2.22331	<0.01	1.58321	-1.31 (-1.43, -1.19)		<0.01	19.3342	<0.01	14.7711	-1.01 (-1.08, -0.93)		<0.01	47.2758	<0.01	41.5456	-0.50 (-0.53, -0.46)
Dominica	<0.01	5.78063	<0.01	3.89934	-1.49 (-1.63, -1.34)		<0.01	48.2658	<0.01	31.7332	-1.29 (-1.46, -1.12)		<0.01	176.238	<0.01	138.85	-0.65 (-0.79, -0.52)
Dominican Republic	0.0250109	1.72207	0.0458902	1.70256	0.05 (-0.29, 0.39)		0.0418804	13.2156	0.109265	13.9065	0.30 (0.11, 0.48)		0.0391445	42.1797	0.127187	44.906	0.88 (0.60, 1.16)
DR Congo	0.150868	2.31081	0.224574	1.4418	-1.68 (-1.75, -1.60)		0.363494	21.6053	0.532567	15.3909	-1.09 (-1.17, -1.01)		0.146757	52.1981	0.321022	38.8355	-1.02 (-1.05, -0.98)
Ecuador	0.114986	5.80178	0.215838	4.99062	-0.52 (-0.91, -0.12)		0.246591	55.5623	0.436356	33.6336	-1.68 (-1.89, -1.47)		0.328909	233.978	0.694377	150.468	-1.36 (-1.66, -1.07)
Egypt	0.122311	1.10271	0.153745	0.690678	-1.47 (-1.74, -1.20)		0.258917	10.068	0.515187	9.0979	-0.04 (-0.15, 0.06)		0.25743	41.4265	0.406944	41.8049	0.36 (0.23, 0.48)
El Salvador	0.0475469	4.78119	0.0635998	3.80927	-1.42 (-1.74, -1.09)		0.104618	40.5088	0.178509	34.134	-1.12 (-1.39, -0.85)		0.0947487	108.619	0.263612	118.54	-0.42 (-0.78, -0.06)
Equatorial Guinea	<0.01	2.812	<0.01	1.04272	-3.56 (-3.74, -3.37)		<0.01	24.7093	<0.01	11.1242	-2.87 (-3.01, -2.72)		<0.01	50.8696	<0.01	39.0906	-0.99 (-1.06, -0.91)
Eritrea	0.0163248	3.1848	0.0331608	2.56504	-0.54 (-0.63, -0.44)		0.0247819	23.5235	0.0597323	21.5615	-0.22 (-0.30, -0.13)		<0.01	43.3483	0.02846	50.2982	0.44 (0.28, 0.61)
Estonia	0.0294935	7.24731	0.016514	4.90861	-1.75 (-2.06, -1.44)		0.122426	58.4237	0.065606	33.171	-2.10 (-2.38, -1.81)		0.121455	141.732	0.115581	87.6011	-1.62 (-1.80, -1.43)
Eswatini	<0.01	1.66541	<0.01	1.19742	-0.55 (-1.19, 0.10)		<0.01	17.1393	<0.01	12.0338	-0.79 (-1.33, -0.25)		<0.01	57.3332	<0.01	48.2615	-0.39 (-0.74, -0.05)
Ethiopia	0.498514	5.84397	0.348376	1.80019	-4.75 (-5.02, -4.47)		0.639087	36.5655	0.512161	15.0505	-3.57 (-3.77, -3.38)		0.21131	60.0472	0.356179	40.0557	-1.69 (-1.81, -1.57)
Fiji	<0.01	2.20398	<0.01	1.64936	-0.87 (-1.18, -0.56)		<0.01	15.4652	<0.01	12.0499	-0.68 (-0.89, -0.47)		<0.01	57.7625	<0.01	46.2729	-0.79 (-0.97, -0.62)
Finland	0.0497196	3.43383	0.0201237	1.58547	-2.63 (-2.82, -2.44)		0.156632	26.6679	0.0954434	11.7749	-2.59 (-2.81, -2.37)		0.354402	109.3	0.261588	46.512	-3.16 (-3.38, -2.93)
France	0.196892	1.35367	0.182378	1.08507	-0.57 (-0.74, -0.40)		0.823635	12.0136	0.755981	8.21927	-1.18 (-1.30, -1.06)		2.61858	67.5493	2.52479	35.8129	-2.39 (-2.58, -2.19)
Gabon	<0.01	2.32884	<0.01	1.05519	-2.90 (-3.21, -2.59)		0.0124454	22.4479	0.010657	11.1505	-2.54 (-2.82, -2.27)		<0.01	57.7573	0.010271	38.0737	-1.56 (-1.69, -1.43)
Gambia	<0.01	0.768759	<0.01	0.690134	-0.42 (-0.64, -0.21)		<0.01	8.22909	<0.01	7.7516	-0.33 (-0.61, -0.06)		<0.01	38.0168	<0.01	34.3924	-0.26 (-0.37, -0.15)
Georgia	0.059633	11.5381	0.0264924	9.4548	-0.11 (-0.47, 0.24)		0.2524	115.261	0.125148	71.0499	-1.20 (-1.53, -0.86)		0.198908	296.938	0.168353	202.19	-1.06 (-1.54, -0.58)
Germany	0.567458	2.74383	0.382353	1.86008	-1.56 (-1.71, -1.40)		2.80946	25.82	2.0089	15.7429	-1.76 (-1.82, -1.69)		6.38061	104.778	5.70536	63.8039	-2.04 (-2.39, -1.69)
Ghana	0.0762805	2.85186	0.113158	1.58103	-1.93 (-2.00, -1.85)		0.147212	25.4685	0.262994	16.8744	-1.26 (-1.44, -1.07)		0.110596	83.1688	0.29941	75.505	-0.04 (-0.22, 0.14)
Greece	0.0717394	2.74615	0.060771	2.08832	-1.05 (-1.16, -0.94)		0.321102	24.8192	0.230541	15.7259	-1.59 (-1.86, -1.33)		0.671936	120.858	0.743971	66.0125	-2.75 (-3.05, -2.45)
Greenland	<0.01	3.99856	<0.01	2.12599	-2.44 (-2.62, -2.27)		<0.01	33.0747	<0.01	14.7345	-3.33 (-3.57, -3.08)		<0.01	79.276	<0.01	47.1008	-2.84 (-3.38, -2.31)
Grenada	<0.01	3.06494	<0.01	1.85706	-1.74 (-2.04, -1.44)		<0.01	30.1271	<0.01	19.9766	-1.07 (-1.46, -0.68)		<0.01	86.6298	<0.01	74.7232	-0.55 (-0.90, -0.19)
Guam	<0.01	1.15428	<0.01	1.44875	0.34 (0.05, 0.63)		<0.01	12.1837	<0.01	9.09439	-0.97 (-1.40, -0.54)		<0.01	61.8796	<0.01	32.827	-3.06 (-3.64, -2.47)
Guatemala	0.132362	9.46615	0.30969	7.30873	-1.63 (-2.16, -1.10)		0.236297	69.1019	0.641432	66.2209	-0.38 (-0.84, 0.08)		0.195423	274.584	0.706995	206.509	-1.64 (-2.20, -1.08)
Guinea	0.0425498	3.75055	0.0692543	2.95921	-0.54 (-0.63, -0.45)		0.0966422	34.1141	0.124922	27.6487	-0.53 (-0.61, -0.44)		0.0757241	94.67	0.106517	81.9854	-0.34 (-0.39, -0.29)
Guinea−Bissau	<0.01	4.88651	0.0117866	3.27142	-1.07 (-1.22, -0.92)		0.0150119	41.3345	0.0217164	32.5554	-0.44 (-0.65, -0.23)		<0.01	107.384	0.0172443	108.4	0.52 (0.26, 0.78)
Guyana	<0.01	2.70518	<0.01	2.14515	-1.04 (-1.34, -0.75)		<0.01	28.1833	0.0105545	17.1196	-1.82 (-2.03, -1.62)		<0.01	87.5745	<0.01	51.1937	-2.03 (-2.22, -1.83)
Haiti	0.0783783	6.34735	0.114002	3.78773	-1.54 (-1.69, -1.40)		0.145311	48.7884	0.220534	33.0967	-1.15 (-1.26, -1.04)		0.0888819	120.325	0.140455	92.6941	-0.84 (-0.89, -0.8)
Honduras	0.0423774	5.19354	0.0821526	3.69344	-1.40 (-1.64, -1.16)		0.0518187	29.1339	0.195808	36.2398	0.83 (0.62, 1.05)		0.0392864	76.5752	0.177302	109.479	1.26 (0.91, 1.61)
Hungary	0.0886112	3.09801	0.0411613	1.42496	-3.22 (-3.56, -2.89)		0.3997	28.3015	0.245249	16.0195	-1.94 (-2.09, -1.78)		0.655239	115.698	0.484891	54.5296	-2.85 (-2.98, -2.73)
Iceland	<0.01	2.80905	<0.01	1.11954	-3.54 (-3.73, -3.35)		<0.01	25.7826	<0.01	8.08101	-4.42 (-4.64, -4.21)		0.0105771	95.4225	<0.01	36.6344	-3.69 (-3.92, -3.45)
India	6.72763	3.89049	9.44101	2.73389	-1.30 (-1.43, -1.16)		10.914	26.6693	19.318	19.2038	-1.24 (-1.50, -0.97)		4.64125	58.8654	12.8039	42.9031	-1.46 (-1.67, -1.25)
Indonesia	1.04017	2.6488	0.889228	1.21737	-2.72 (-2.85, -2.59)		1.92067	20.3139	2.3778	11.5272	-2.00 (-2.09, -1.92)		1.02088	50.1196	2.14991	43.1825	-0.43 (-0.48, -0.39)
Iran	0.437166	4.47355	0.614355	2.47871	-2.18 (-2.42, -1.94)		1.00484	41.5314	1.61876	25.0565	-1.87 (-2.11, -1.63)		0.584878	131.622	1.85521	104.641	-0.77 (-1.04, -0.50)
Iraq	0.0598299	2.126	0.187837	1.97719	0.03 (-0.24, 0.31)		0.0900214	13.6888	0.244322	11.8178	-0.33 (-0.61, -0.06)		0.0559017	27.826	0.134969	26.2284	0.07 (-0.24, 0.38)
Ireland	0.016068	1.92195	0.0181096	1.28119	-1.35 (-1.61, -1.10)		0.0677295	21.0206	0.0679399	11.9035	-2.13 (-2.27, -1.98)		0.152195	95.1211	0.166182	59.4466	-1.57 (-1.69, -1.45)
Israel	0.0229461	2.0414	0.0361459	1.59589	-1.18 (-1.40, -0.96)		0.0708966	17.3015	0.101787	11.5105	-1.97 (-2.14, -1.80)		0.11921	71.1149	0.215252	46.843	-2.13 (-2.35, -1.90)
Italy	0.495454	3.34458	0.356417	2.08355	-1.80 (-1.96, -1.64)		2.40944	31.2845	1.71496	19.0122	-1.72 (-1.78, -1.65)		5.33321	144.942	5.70935	81.486	-2.12 (-2.20, -2.03)
Jamaica	<0.01	1.49446	0.0102021	1.37308	-0.45 (-0.84, -0.05)		0.0294162	21.2782	0.0351207	14.4808	-1.47 (-1.74, -1.20)		0.0545443	80.8949	0.0549595	52.4355	-1.65 (-2.01, -1.28)
Japan	5.24733	14.1453	1.69456	5.09225	-3.74 (-3.84, -3.64)		13.5803	90.0937	6.60544	36.1993	-3.23 (-3.30, -3.16)		17.8861	288.879	26.759	133.13	-2.79 (-2.88, -2.69)
Jordan	0.0122654	2.15643	0.0335425	1.30336	-1.61 (-1.76, -1.45)		0.0189422	15.7122	0.0514157	9.20708	-1.95 (-2.13, -1.77)		0.0121329	47.9058	0.0475268	37.7013	-0.83 (-1.04, -0.62)
Kazakhstan	0.229725	6.43325	0.125622	2.50854	-3.58 (-3.75, -3.40)		0.864172	64.6059	0.465469	25.3393	-3.39 (-3.53, -3.25)		0.644564	148.799	0.337042	64.7367	-2.82 (-3.06, -2.58)
Kenya	0.0765242	2.19593	0.193643	1.90509	-0.64 (-0.91, -0.37)		0.159901	21.7627	0.334038	16.6728	-0.86 (-0.97, -0.74)		0.0932022	49.858	0.252753	50.5945	0.39 (0.18, 0.61)
Kiribati	<0.01	3.80819	<0.01	2.95402	-0.93 (-0.99, -0.88)		<0.01	21.4359	<0.01	16.9076	-0.86 (-0.91, -0.80)		<0.01	66.3659	<0.01	67.4421	0.03 (-0.01, 0.07)
Kuwait	<0.01	1.10637	<0.01	0.518689	-3.70 (-4.31, -3.08)		<0.01	11.7927	<0.01	5.05371	-2.45 (-3.00, -1.89)		<0.01	42.7763	<0.01	25.2143	-1.32 (-1.65, -1.00)
Kyrgyzstan	0.0567815	7.10603	0.0429728	2.74683	-3.61 (-3.97, -3.25)		0.174568	56.5272	0.12375	25.8238	-3.02 (-3.29, -2.75)		0.108685	107.228	0.0710369	62.8827	-1.85 (-2.07, -1.62)
Laos	0.0398048	5.23797	0.0322183	1.89226	-3.84 (-3.97, -3.70)		0.0736449	37.8906	0.0642035	15.6839	-3.37 (-3.51, -3.23)		0.0357177	73.889	0.0462563	47.7359	-1.81 (-1.93, -1.69)
Latvia	0.0513368	7.28589	0.0204101	4.03508	-2.04 (-2.47, -1.61)		0.197647	53.4115	0.0804061	26.1871	-2.50 (-2.79, -2.21)		0.186276	125.487	0.155326	76.0206	-1.74 (-1.90, -1.58)
Lebanon	0.0179299	2.63956	0.0295321	2.04059	-0.88 (-1.07, -0.69)		0.0416106	19.8049	0.0618649	14.0343	-1.30 (-1.44, -1.17)		0.0323493	60.5028	0.0913923	50.4464	-0.52 (-0.62, -0.41)
Lesotho	<0.01	1.29849	<0.01	1.75752	2.73 (2.01, 3.46)		0.0139876	15.0329	0.0244186	18.4418	2.04 (1.46, 2.62)		0.0158489	52.3945	0.0216092	61.7113	1.31 (0.99, 1.63)
Liberia	<0.01	2.58492	0.0177343	1.7453	-1.41 (-1.61, -1.21)		0.0261362	29.8859	0.0345022	21.3321	-0.94 (-1.19, -0.69)		0.0238774	95.2038	0.0360797	84.9917	0.08 (-0.18, 0.34)
Libya	0.0114454	1.88623	0.0277982	1.33227	-1.08 (-1.49, -0.67)		0.022448	15.1618	0.0496971	11.8441	-0.62 (-0.87, -0.37)		0.016158	37.4297	0.0349952	30.0652	-0.42 (-0.71, -0.12)
Lithuania	0.0623956	6.5924	0.0256651	3.5705	-2.02 (-2.36, -1.69)		0.228049	49.4024	0.116332	25.6231	-2.13 (-2.36, -1.89)		0.212804	124.301	0.211515	71.8	-1.96 (-2.09, -1.82)
Luxembourg	<0.01	2.21022	<0.01	1.00205	-2.91 (-3.05, -2.77)		<0.01	19.0818	<0.01	8.06679	-2.99 (-3.12, -2.86)		0.0200404	84.9492	0.0166788	39.5308	-2.82 (-2.93, -2.72)
Madagascar	0.0661252	3.2295	0.107568	2.01909	-1.57 (-1.73, -1.42)		0.0813796	17.7386	0.156717	15.0057	-0.76 (-0.91, -0.61)		0.0400493	38.3381	0.0685302	34.8572	-0.53 (-0.69, -0.37)
Malawi	0.0177024	1.07697	0.0177134	0.518458	-3.00 (-3.26, -2.75)		0.0283181	7.65905	0.0308789	4.64908	-1.92 (-2.05, -1.79)		0.0220892	27.3347	0.0380769	19.8477	-1.20 (-1.29, -1.10)
Malaysia	0.0735608	2.03353	0.0946094	1.23263	-1.78 (-2.07, -1.48)		0.162206	20.1204	0.29924	12.1516	-2.15 (-2.37, -1.92)		0.144421	65.5628	0.351949	55.6048	-0.93 (-1.19, -0.66)
Maldives	<0.01	2.98932	<0.01	0.589417	-6.12 (-6.58, -5.66)		<0.01	24.7917	<0.01	6.14341	-5.56 (-6.02, -5.09)		<0.01	73.7352	<0.01	36.2749	-3.12 (-3.39, -2.85)
Mali	0.0997552	6.58539	0.151012	4.27195	-1.70 (-1.80, -1.60)		0.206702	55.2647	0.299811	41.1443	-1.13 (-1.20, -1.06)		0.0960971	107.642	0.168996	94.8155	-0.41 (-0.46, -0.35)
Malta	<0.01	1.71832	<0.01	1.05291	-1.54 (-1.74, -1.34)		<0.01	17.8625	<0.01	8.00389	-2.93 (-3.11, -2.76)		0.0111457	74.1266	0.0140508	35.688	-2.89 (-3.08, -2.69)
Marshall Islands	<0.01	4.45612	<0.01	4.43355	-0.20 (-0.47, 0.07)		<0.01	29.3962	<0.01	26.7242	-0.49 (-0.70, -0.28)		<0.01	101.225	<0.01	96.9253	-0.22 (-0.36, -0.09)
Mauritania	0.0100425	2.88208	0.0108523	1.4043	-2.16 (-2.35, -1.96)		0.0315089	37.7157	0.0368271	20.6229	-1.64 (-1.90, -1.37)		0.0302365	106.656	0.0438322	89.9013	-0.10 (-0.37, 0.16)
Mauritius	<0.01	2.29556	<0.01	1.36236	-1.91 (-2.12, -1.69)		0.0174394	25.2137	0.0224319	13.1133	-2.65 (-2.98, -2.31)		0.0170662	83.9793	0.0243484	44.3001	-2.31 (-2.54, -2.07)
Mexico	0.457281	2.72348	0.903451	2.6333	-0.10 (-0.21, 0.00)		1.00186	26.8355	2.05864	19.6853	-1.28 (-1.40, -1.16)		1.23401	112.427	2.33638	65.5297	-2.08 (-2.20, -1.95)
Micronesia	<0.01	4.81876	<0.01	3.56724	-1.04 (-1.09, -1.00)		<0.01	31.3931	<0.01	26.0753	-0.71 (-0.89, -0.53)		<0.01	105.881	<0.01	99.918	-0.29 (-0.35, -0.24)
Moldova	0.0630547	5.71944	0.0278468	2.646	-2.20 (-2.57, -1.83)		0.192796	40.521	0.109146	18.7915	-1.98 (-2.43, -1.53)		0.0961768	70.529	0.0826657	41.3747	-1.23 (-1.61, -0.85)
Monaco	<0.01	2.44933	<0.01	1.57602	-1.41 (-1.76, -1.05)		<0.01	18.983	<0.01	11.688	-1.70 (-2.00, -1.39)		<0.01	87.4797	<0.01	59.2697	-1.28 (-1.48, -1.08)
Mongolia	0.042051	12.3951	0.0574022	5.97474	-3.25 (-3.56, -2.93)		0.14145	154.317	0.180954	75.3296	-3.26 (-3.61, -2.92)		0.098981	316.883	0.106441	212.514	-1.91 (-2.18, -1.64)
Montenegro	<0.01	1.68542	<0.01	1.32151	-1.15 (-1.63, -0.67)		<0.01	14.338	0.0103731	11.8734	-0.73 (-1.06, -0.40)		<0.01	46.1478	0.0156983	44.094	-0.01 (-0.21, 0.20)
Morocco	0.0612581	1.23443	0.0875698	0.916342	-1.03 (-1.18, -0.88)		0.13564	11.0584	0.264848	9.13234	-0.63 (-0.68, -0.57)		0.0912837	29.4308	0.186725	25.7567	-0.23 (-0.34, -0.12)
Mozambique	0.0235436	0.966363	0.0396641	0.781453	-0.44 (-0.81, -0.06)		0.0665172	11.8833	0.10754	10.5149	-0.17 (-0.46, 0.12)		0.0555172	42.6124	0.108546	40.3353	-0.06 (-0.20, 0.07)
Myanmar	0.424561	5.11363	0.228701	1.5333	-4.65 (-4.95, -4.34)		0.673616	30.3815	0.57403	12.152	-3.49 (-3.69, -3.29)		0.364033	65.6876	0.522237	41.3075	-1.78 (-1.88, -1.68)
Namibia	<0.01	0.852401	<0.01	0.484967	-2.26 (-2.60, -1.92)		<0.01	7.19747	<0.01	4.82678	-1.62 (-1.89, -1.36)		<0.01	24.7845	0.0104499	24.1214	-0.14 (-0.29, 0.00)
Nauru	<0.01	4.56896	<0.01	4.01359	-0.41 (-0.70, -0.13)		<0.01	29.9628	<0.01	24.6008	-0.69 (-0.96, -0.42)		<0.01	110.962	<0.01	97.1582	-0.41 (-0.55, -0.28)
Nepal	0.14672	4.01789	0.205088	2.72877	-1.31 (-1.60, -1.01)		0.207864	24.7347	0.408717	19.8198	-0.68 (-0.93, -0.44)		0.0829987	46.7492	0.309093	55.7944	0.73 (0.61, 0.85)
Netherlands	0.0853818	2.09307	0.0704099	1.60706	-1.03 (-1.28, -0.78)		0.306084	19.2163	0.354374	14.5346	-1.02 (-1.19, -0.85)		0.772844	88.765	1.00119	69.0505	-0.93 (-1.10, -0.75)
New Zealand	0.0234909	2.65032	0.0201124	1.75279	-1.24 (-1.41, -1.06)		0.0540145	17.8633	0.0636459	10.6958	-1.88 (-2.03, -1.73)		0.10213	65.6797	0.128091	42.1612	-1.77 (-1.94, -1.59)
Nicaragua	0.0267783	4.06254	0.0416432	2.60869	-1.35 (-1.69, -1.00)		0.0386937	29.0475	0.100956	24.0484	-1.02 (-1.29, -0.76)		0.0303042	72.9332	0.123904	100.884	0.49 (-0.36, 1.35)
Niger	0.0374528	2.92488	0.0655918	1.96286	-1.55 (-1.72, -1.39)		0.0733066	31.3201	0.189604	25.989	-0.61 (-0.78, -0.44)		0.0480751	96.84	0.150847	99.9141	0.52 (0.32, 0.73)
Nigeria	0.102991	0.730357	0.19943	0.493216	-1.29 (-1.37, -1.22)		0.263078	7.83315	0.538544	6.38664	-0.42 (-0.54, -0.30)		0.381285	33.5262	0.568739	32.3792	0.27 (0.09, 0.45)
Niue	<0.01	2.56528	<0.01	2.0242	-1.09 (-1.21, -0.97)		<0.01	18.0866	<0.01	14.643	-0.94 (-1.04, -0.83)		<0.01	77.0169	<0.01	64.7576	-0.72 (-0.78, -0.65)
North Korea	0.398979	7.71371	0.336974	4.57662	-1.90 (-1.98, -1.82)		1.09974	60.9187	1.21306	42.3621	-1.23 (-1.29, -1.16)		0.611006	135.628	1.17185	92.8534	-1.30 (-1.48, -1.13)
North Macedonia	0.0217685	4.35718	0.0150807	2.50614	-2.13 (-2.31, -1.94)		0.0734899	40.2432	0.0728039	25.0362	-1.95 (-2.08, -1.82)		0.0526713	113.567	0.0863074	86.6969	-1.02 (-1.08, -0.95)
Northern Mariana Islands	<0.01	5.09519	<0.01	2.75803	-2.46 (-2.74, -2.18)		<0.01	37.274	<0.01	20.0532	-2.41 (-2.76, -2.05)		<0.01	152.125	<0.01	90.7794	-2.08 (-2.36, -1.81)
Norway	0.0243579	2.21565	0.0156766	1.12256	-2.43 (-2.70, -2.16)		0.0895806	19.412	0.0688026	10.3257	-2.26 (-2.40, -2.12)		0.246774	79.1179	0.178959	45.0644	-1.96 (-2.03, -1.89)
Oman	<0.01	2.21039	0.0100986	1.1286	-2.07 (-2.52, -1.61)		0.0140775	27.0867	0.019591	14.8816	-1.74 (-2.21, -1.27)		<0.01	74.9847	0.0153277	62.9265	-0.38 (-0.61, -0.16)
Pakistan	0.313045	1.64732	0.795711	1.7298	-0.07 (-0.40, 0.26)		0.463414	10.9684	1.03623	10.9836	-0.21 (-0.48, 0.05)		0.40026	31.5214	0.702345	32.503	0.03 (-0.11, 0.16)
Palau	<0.01	1.52089	<0.01	1.27414	-0.57 (-0.66, -0.48)		<0.01	10.9132	<0.01	8.47337	-0.84 (-0.93, -0.74)		<0.01	43.003	<0.01	36.467	-0.60 (-0.63, -0.56)
Palestine	0.0107256	3.22202	0.0194551	1.83	-2.04 (-2.42, -1.66)		0.0168399	20.1245	0.028529	13.225	-1.40 (-1.66, -1.15)		0.0133993	59.1349	0.0251736	46.441	-0.92 (-1.18, -0.67)
Panama	0.0216514	4.31739	0.0399317	3.87146	-0.19 (-0.43, 0.05)		0.035096	29.9532	0.0711325	21.141	-1.39 (-1.54, -1.24)		0.037637	90.6099	0.0942462	69.4593	-1.07 (-1.22, -0.92)
Papua New Guinea	0.0240547	3.08246	0.0660123	2.94965	0.00 (-0.13, 0.12)		0.0331884	19.8718	0.0808353	20.3542	0.17 (0.08, 0.26)		0.0216182	68.1677	0.0575534	73.3804	0.25 (0.17, 0.32)
Paraguay	0.015424	2.01875	0.0229427	1.39966	-1.91 (-2.22, -1.59)		0.0347207	18.6044	0.0659489	13.7584	-1.68 (-2.15, -1.21)		0.0388506	59.4575	0.0741308	44.2708	-1.66 (-2.09, -1.23)
Peru	0.24611	5.64581	0.413627	4.61414	-0.89 (-1.15, -0.63)		0.508462	50.3559	0.886084	33.3986	-1.70 (-1.96, -1.44)		0.526733	163.378	1.45899	140.307	-0.93 (-1.25, -0.61)
Philippines	0.204389	1.61845	0.258223	0.986134	-1.73 (-1.92, -1.55)		0.316997	11.7714	0.556244	7.47404	-1.66 (-1.87, -1.46)		0.286274	43.5898	0.485616	24.4553	-2.10 (-2.38, -1.81)
Poland	0.249277	2.59222	0.150134	1.36697	-2.33 (-2.50, -2.16)		1.11059	26.034	0.76275	12.9663	-2.26 (-2.35, -2.17)		1.55737	94.7885	1.31409	43.7543	-3.01 (-3.16, -2.86)
Portugal	0.153092	6.00464	0.109786	3.52803	-2.06 (-2.35, -1.77)		0.51212	41.0847	0.387121	24.2232	-1.81 (-1.91, -1.71)		0.949921	177.647	0.862106	75.5688	-3.15 (-3.29, -3.01)
Puerto Rico	0.0144096	1.53573	<0.01	1.07264	-1.66 (-1.85, -1.47)		0.0438241	14.3061	0.0460547	8.73191	-2.02 (-2.16, -1.87)		0.0864532	69.1701	0.116642	36.6757	-2.69 (-2.86, -2.51)
Qatar	<0.01	2.70107	<0.01	1.32624	-2.39 (-2.97, -1.80)		<0.01	26.4085	<0.01	15.8541	-1.69 (-2.15, -1.23)		<0.01	84.3339	<0.01	120.21	2.33 (1.79, 2.87)
Romania	0.13475	2.40902	0.0908048	1.67989	-1.43 (-1.57, -1.29)		0.692228	24.6764	0.460252	15.5749	-1.70 (-1.81, -1.59)		0.537961	62.0338	0.771768	49.9874	-0.97 (-1.18, -0.76)
Russia	2.32726	6.33815	1.74984	4.15211	-1.73 (-2.09, -1.37)		12.0445	61.2439	6.79961	29.1074	-2.80 (-3.03, -2.58)		10.5451	142.013	7.0239	73.2952	-2.48 (-2.60, -2.36)
Rwanda	0.0483014	4.05639	0.0410276	1.52387	-4.45 (-4.95, -3.94)		0.0779271	26.7864	0.0836027	13.2097	-3.22 (-3.55, -2.88)		0.0345345	51.4109	0.0563001	38.7356	-1.32 (-1.47, -1.17)
Saint Kitts and Nevis	<0.01	3.60026	<0.01	0.983319	-4.79 (-5.14, -4.45)		<0.01	31.115	<0.01	15.1798	-2.20 (-2.41, -1.99)		<0.01	109.903	<0.01	62.3337	-1.20 (-1.50, -0.91)
Saint Lucia	<0.01	3.51671	<0.01	1.9499	-1.90 (-2.24, -1.56)		<0.01	31.2909	<0.01	16.3667	-2.84 (-3.28, -2.40)		<0.01	107.104	<0.01	62.0645	-2.58 (-3.05, -2.09)
Saint Vincent and the Grenadines	<0.01	3.08632	<0.01	2.15547	-1.78 (-2.03, -1.54)		<0.01	26.3373	<0.01	17.3474	-1.74 (-2.07, -1.41)		<0.01	100.054	<0.01	69.5506	-1.05 (-1.49, -0.60)
Samoa	<0.01	3.35164	<0.01	3.20696	-0.08 (-0.15, -0.01)		<0.01	26.7692	<0.01	24.3272	-0.36 (-0.45, -0.27)		<0.01	74.2001	<0.01	67.3779	-0.39 (-0.46, -0.32)
San Marino	<0.01	4.21264	<0.01	3.73475	-0.54 (-0.62, -0.46)		<0.01	39.5991	<0.01	30.1164	-0.87 (-1.00, -0.74)		<0.01	228.077	<0.01	149.815	-1.34 (-1.47, -1.22)
Sao Tome and Principe	<0.01	2.08174	<0.01	1.82854	-0.94 (-1.36, -0.52)		<0.01	30.1946	<0.01	26.9093	-0.71 (-0.95, -0.47)		<0.01	119.305	<0.01	118.064	-0.02 (-0.08, 0.04)
Saudi Arabia	0.0224435	0.948188	0.0873841	0.8809	0.23 (-0.01, 0.48)		0.0388224	10.0434	0.0997013	7.20484	-0.92 (-1.11, -0.73)		0.0469267	41.712	0.0562572	30.24	-1.23 (-1.46, -1.01)
Senegal	0.0313822	2.51929	0.0467088	1.62694	-1.35 (-1.63, -1.08)		0.0727126	26.6958	0.144101	21.4833	-0.31 (-0.69, 0.07)		0.065716	90.2893	0.164215	90.5554	0.55 (0.24, 0.87)
Serbia	0.0695416	2.91744	0.0430773	1.87978	-2.08 (-2.35, -1.81)		0.273715	23.2339	0.213111	16.5867	-1.49 (-1.71, -1.28)		0.207236	72.6717	0.280596	46.4795	-1.72 (-1.92, -1.51)
Seychelles	<0.01	2.37289	<0.01	1.32554	-1.82 (-1.97, -1.68)		<0.01	15.9888	<0.01	9.68206	-1.85 (-2.02, -1.68)		<0.01	43.1065	<0.01	33.8677	-0.96 (-1.06, -0.87)
Sierra Leone	0.0143299	2.16201	0.0321818	2.09309	0.40 (0.18, 0.62)		0.03665	24.2557	0.0702422	24.3383	0.54 (0.29, 0.78)		0.0421407	87.8847	0.078789	92.0497	0.82 (0.55, 1.09)
Singapore	0.0375432	4.22996	0.0347617	1.96573	-2.74 (-2.91, -2.56)		0.0851917	42.9795	0.122676	17.9392	-3.03 (-3.18, -2.87)		0.0917632	151.027	0.192133	78.9081	-2.28 (-2.43, -2.13)
Slovakia	0.0479588	3.54396	0.0360999	2.28432	-1.39 (-1.57, -1.21)		0.186129	32.3472	0.147083	18.151	-1.84 (-2.11, -1.58)		0.237057	110.543	0.27678	74.7438	-1.37 (-1.65, -1.10)
Slovenia	0.0210095	4.0946	0.0116627	2.12391	-2.46 (-2.65, -2.26)		0.083983	34.4957	0.0527717	17.035	-2.58 (-2.70, -2.45)		0.121528	126.209	0.119386	63.0004	-2.35 (-2.45, -2.26)
Solomon Islands	<0.01	8.37293	0.0115911	7.85142	-0.01 (-0.14, 0.13)		<0.01	42.3629	0.0107522	39.3103	-0.29 (-0.40, -0.18)		<0.01	102.579	<0.01	115.327	0.40 (0.34, 0.45)
Somalia	0.0439536	3.33849	0.0845577	2.40405	-1.11 (-1.19, -1.04)		0.0603825	24.7142	0.13426	20.3958	-0.53 (-0.59, -0.47)		0.0210972	47.3451	0.0610665	43.8006	-0.06 (-0.14, 0.02)
South Africa	0.179006	2.25124	0.103963	0.705978	-4.07 (-4.52, -3.61)		0.23231	11.7248	0.365033	8.22131	-1.20 (-1.64, -0.76)		0.276441	42.4537	0.441762	31.4697	-1.39 (-1.83, -0.95)
South Korea	1.82258	16.0389	1.23122	8.06169	-2.22 (-2.45, -1.98)		3.19932	104.5	2.22415	29.0464	-5.08 (-5.39, -4.77)		2.00109	242.183	5.12519	149.975	-2.77 (-3.21, -2.33)
South Sudan	0.0199422	2.19753	0.0269269	1.48318	-1.34 (-1.55, -1.13)		0.0302462	18.6098	0.0437238	13.6377	-1.05 (-1.15, -0.95)		0.0259564	47.5823	0.0271315	38.4347	-0.69 (-0.73, -0.65)
Spain	0.266448	2.82916	0.266685	1.92742	-1.45 (-1.55, -1.35)		1.13455	24.542	0.979497	15.4866	-1.29 (-1.60, -0.99)		2.62228	117.692	3.11277	66.6421	-1.87 (-2.28, -1.47)
Sri Lanka	0.0760798	1.90775	0.0529793	0.894294	-2.96 (-3.23, -2.69)		0.17638	18.7631	0.257967	10.2417	-2.39 (-2.63, -2.15)		0.170254	70.8082	0.321408	40.6224	-1.66 (-1.87, -1.46)
Sudan	0.166942	4.65528	0.301977	3.47537	-0.86 (-0.91, -0.81)		0.234817	32.9189	0.40676	28.2235	-0.37 (-0.44, -0.30)		0.176096	80.1044	0.300262	80.5925	0.17 (0.10, 0.24)
Suriname	<0.01	1.75671	<0.01	1.41502	-1.37 (-1.69, -1.05)		<0.01	17.8887	<0.01	12.0372	-1.74 (-2.06, -1.41)		<0.01	56.4384	<0.01	41.0191	-1.10 (-1.39, -0.81)
Sweden	0.0443714	1.86758	0.0207602	0.828603	-2.86 (-3.05, -2.66)		0.175756	17.4586	0.10335	8.04597	-2.67 (-2.82, -2.52)		0.477819	68.3401	0.296914	32.5203	-2.82 (-2.98, -2.66)
Switzerland	0.0432014	2.23984	0.0263379	1.11254	-2.68 (-2.89, -2.47)		0.157044	20.0747	0.107268	9.1768	-2.71 (-3.04, -2.37)		0.40438	84.8848	0.307067	39.6406	-2.65 (-2.95, -2.35)
Syria	0.037657	1.84168	0.0443315	1.15542	-1.44 (-1.84, -1.04)		0.0476263	10.4937	0.102244	8.76135	-0.60 (-0.87, -0.33)		0.037659	35.4006	0.0845144	37.7069	0.09 (-0.16, 0.33)
Taiwan (Province of China)	0.211247	4.29291	0.204099	2.83542	-1.62 (-1.76, -1.48)		0.393926	29.6658	0.69448	19.2997	-1.83 (-2.02, -1.64)		0.297118	82.7602	1.09961	81.6698	-0.35 (-0.65, -0.06)
Tajikistan	0.062112	7.41048	0.104113	4.77283	-1.99 (-2.52, -1.46)		0.161093	60.3091	0.25007	46.8397	-0.52 (-0.77, -0.27)		0.0951768	114.023	0.104456	134.923	1.39 (1.01, 1.78)
Tanzania	0.0948595	2.21543	0.175478	1.58196	-1.10 (-1.32, -0.87)		0.184427	18.7105	0.311201	14.6148	-0.66 (-0.82, -0.50)		0.121782	48.6682	0.245632	40.7027	-0.53 (-0.61, -0.45)
Thailand	0.36171	2.64144	0.375418	1.76328	-1.77 (-2.17, -1.36)		0.66855	19.7781	0.970419	10.1567	-2.71 (-2.86, -2.56)		0.451167	51.7262	0.965914	29.0501	-2.38 (-2.50, -2.26)
Timor−Leste	<0.01	3.01159	<0.01	1.47568	-2.87 (-3.42, -2.32)		<0.01	28.9415	0.0117974	16.0911	-2.31 (-2.59, -2.02)		<0.01	65.6684	<0.01	50.6259	-0.99 (-1.16, -0.82)
Togo	0.0178218	2.85658	0.0307606	1.7828	-1.39 (-1.66, -1.12)		0.0332444	29.7289	0.0748903	20.8904	-0.91 (-1.19, -0.63)		0.0259892	97.0515	0.0751033	86.4162	0.12 (-0.17, 0.41)
Tokelau	<0.01	4.30056	<0.01	3.10243	-1.19 (-1.21, -1.17)		<0.01	28.6333	<0.01	19.5287	-1.41 (-1.44, -1.37)		<0.01	96.2641	<0.01	77.4467	-0.82 (-0.85, -0.80)
Tonga	<0.01	2.95472	<0.01	2.25157	-1.18 (-1.34, -1.03)		<0.01	23.1352	<0.01	17.5513	-1.09 (-1.21, -0.96)		<0.01	74.6119	<0.01	66.7334	-0.30 (-0.43, -0.16)
Trinidad and Tobago	<0.01	1.60447	<0.01	0.672511	-3.74 (-4.08, -3.41)		0.0123906	17.6099	0.0114059	6.84296	-4.12 (-4.56, -3.68)		0.0197152	76.1124	0.017121	28.9295	-3.98 (-4.36, -3.60)
Tunisia	0.0242834	1.51037	0.0386916	1.14915	-1.04 (-1.09, -1.00)		0.0519447	11.7722	0.101264	8.98477	-0.88 (-0.93, -0.83)		0.0435784	39.5612	0.112578	31.8264	-0.77 (-0.87, -0.66)
Turkey	0.655103	5.42283	0.545779	2.3514	-2.98 (-3.50, -2.46)		1.19083	35.6103	1.35108	17.2203	-2.50 (-3.07, -1.92)		0.775372	86.5327	1.76216	64.9943	-0.47 (-1.20, 0.26)
Turkmenistan	0.0259427	4.03781	0.0228325	1.8537	-3.14 (-3.62, -2.66)		0.0857251	44.0943	0.0674456	16.2644	-3.78 (-4.20, -3.36)		0.0527199	93.4323	0.0319118	35.5662	-3.71 (-4.18, -3.24)
Tuvalu	<0.01	5.0333	<0.01	3.26354	-1.40 (-1.47, -1.33)		<0.01	30.0896	<0.01	20.8557	-1.30 (-1.34, -1.26)		<0.01	95.9394	<0.01	83.3164	-0.58 (-0.64, -0.52)
Uganda	0.0449249	1.69898	0.110782	1.55881	-1.11 (-1.66, -0.57)		0.0803827	14.213	0.170665	12.9641	-0.74 (-1.09, -0.38)		0.0645264	41.859	0.143323	40.0954	-0.25 (-0.41, -0.10)
UK	0.188418	1.25717	0.174633	1.00789	-0.84 (-0.95, -0.74)		1.18849	17.2057	0.734414	8.59122	-2.59 (-2.80, -2.37)		3.42468	81.9382	2.49648	45.3144	-2.31 (-2.46, -2.16)
Ukraine	0.863953	6.54745	0.482943	3.78567	-2.91 (-3.49, -2.33)		4.19642	55.243	1.92866	26.5285	-3.25 (-3.51, -3.00)		3.60001	121.886	1.89697	59.8656	-2.86 (-3.05, -2.67)
United Arab Emirates	<0.01	2.46159	0.029217	1.4302	-2.29 (-2.78, -1.79)		<0.01	29.9168	0.0276667	13.5443	-2.79 (-3.35, -2.22)		<0.01	90.5922	<0.01	46.0273	-1.79 (-3.19, -0.37)
Uruguay	0.0198569	2.67063	0.0161555	1.80507	-1.41 (-1.56, -1.26)		0.0776389	23.4465	0.0638273	15.7879	-1.14 (-1.26, -1.02)		0.149355	97.2857	0.153224	58.993	-1.80 (-1.91, -1.70)
USA	0.807104	1.18168	1.00747	1.23306	0.23 (0.12, 0.33)		2.94467	11.7843	3.77079	8.4502	-1.36 (-1.46, -1.26)		7.20138	51.7456	7.66481	34.7599	-1.63 (-1.72, -1.53)
Uzbekistan	0.168967	4.76932	0.281949	3.30267	-1.73 (-2.02, -1.43)		0.482922	43.4704	0.652216	26.4841	-1.93 (-2.10, -1.76)		0.308205	87.6107	0.205545	62.2813	-1.07 (-1.25, -0.89)
Vanuatu	<0.01	3.11181	<0.01	3.3872	-0.28 (-0.52, -0.04)		<0.01	22.9999	<0.01	22.0561	-0.52 (-0.79, -0.25)		<0.01	84.4937	<0.01	82.8811	-0.28 (-0.38, -0.18)
Venezuela	0.122305	3.22603	0.237649	3.11089	-0.05 (-0.36, 0.25)		0.305983	36.779	0.638405	23.7527	-2.00 (-2.28, -1.72)		0.329969	123.904	0.742458	86.1425	-1.61 (-1.88, -1.34)
Vietnam	0.419527	3.4049	0.52679	1.8747	-1.99 (-2.16, -1.83)		1.29632	32.9835	1.45108	15.4575	-2.88 (-3.06, -2.70)		0.925591	71.8481	1.1651	42.6308	-2.32 (-2.56, -2.07)
Virgin Islands US	<0.01	1.4257	<0.01	0.853788	-1.84 (-1.96, -1.72)		<0.01	16.7267	<0.01	10.1605	-1.89 (-1.98, -1.79)		<0.01	63.1301	<0.01	46.4684	-1.04 (-1.09, -0.99)
Yemen	0.100614	5.04643	0.268478	4.36708	-0.59 (-0.70, -0.48)		0.174301	40.5444	0.433002	37.0287	-0.38 (-0.45, -0.30)		0.108741	94.7592	0.267694	94.6839	0.04 (-0.01, 0.10)
Zambia	0.0439178	3.45189	0.0692662	2.04629	-2.15 (-2.32, -1.97)		0.058822	23.6051	0.0897183	15.4774	-1.73 (-1.87, -1.59)		0.0269041	52.6133	0.0588771	39.3522	-1.10 (-1.15, -1.05)
Zimbabwe	0.0462191	2.82071	0.123315	3.93959	2.94 (2.04, 3.85)		0.105379	29.4492	0.231085	32.2723	1.62 (0.97, 2.27)		0.0907689	92.1694	0.165959	95.9523	0.80 (0.44, 1.15)
Abbreviations: ASIR: age-standardized incidence rate; CI: confidence interval; EAPC: estimated annual percentage change; N: The numbers of cases are at 1,000 scales.

## Sheet: Table S3
Table S3 Death cases and age-standardized mortality rates of gastric cancer in 1990 and 2019 and the estimated annual percentage changes from 1990 to 2019 among males by countries.
ASMR−Male	15−49 years						50−69 years						≥70 years
Country	1990		2019		1990−2019		1990		2019		1990−2019		1990		2019		1990−2019
	N*103	ASMR /105	N*103	ASMR /105	EAPC in ASMR (%, 95% CI)		N*103	ASMR /105	N*103	ASMR /105	EAPC in ASMR (%, 95% CI)		N*103	ASMR /105	N*103	ASMR /105	EAPC in ASMR (%, 95% CI)
Afghanistan	0.120867	7.22699	0.440957	6.1506	-0.61 (-0.94, -0.29)		0.701779	100.441	0.804669	87.8273	-0.50 (-0.79, -0.22)		0.477826	276.031	0.621497	266.39	-0.10 (-0.28, 0.09)
Albania	0.0275872	3.82131	0.0231014	3.61848	-0.17 (-0.47, 0.14)		0.110261	59.6184	0.129209	36.2063	-1.67 (-1.93, -1.42)		0.0771865	189.671	0.163313	133.863	-1.14 (-1.39, -0.90)
Algeria	0.0704156	1.78409	0.0904204	0.804339	-2.78 (-2.92, -2.64)		0.239297	22.869	0.368229	12.0826	-2.18 (-2.38, -1.97)		0.301721	118.781	0.477894	59.1222	-2.45 (-2.61, -2.28)
American Samoa	<0.01	7.29045	<0.01	5.81382	-0.91 (-1.15, -0.66)		<0.01	62.8234	<0.01	45.3796	-1.23 (-1.39, -1.07)		<0.01	196.941	<0.01	147.122	-1.11 (-1.25, -0.97)
Andorra	<0.01	1.96407	<0.01	1.27194	-1.65 (-1.71, -1.59)		<0.01	29.9253	<0.01	18.0583	-1.83 (-1.91, -1.76)		<0.01	154.133	<0.01	97.6971	-1.56 (-1.66, -1.46)
Angola	0.0688329	4.00792	0.107795	2.25747	-2.10 (-2.25, -1.95)		0.217773	58.5967	0.326562	33.3645	-2.15 (-2.26, -2.03)		0.0854291	141.111	0.153524	101.966	-1.26 (-1.34, -1.19)
Antigua and Barbuda	<0.01	3.78091	<0.01	1.74818	-2.48 (-2.70, -2.26)		<0.01	66.8078	<0.01	30.7808	-2.64 (-2.93, -2.34)		<0.01	243.277	<0.01	142.056	-1.80 (-2.17, -1.42)
Argentina	0.252354	3.3651	0.255313	2.21684	-1.62 (-1.73, -1.51)		1.34448	52.8743	1.29881	33.2077	-1.69 (-1.79, -1.60)		1.37131	187.019	1.6493	119.675	-1.55 (-1.66, -1.44)
Armenia	0.0583024	9.07147	0.0269998	3.69533	-3.69 (-4.05, -3.33)		0.247337	102.787	0.165131	48.844	-2.84 (-3.04, -2.64)		0.0849731	207.935	0.138288	156.417	-0.92 (-1.08, -0.77)
Australia	0.0525995	1.15732	0.0472251	0.724752	-1.43 (-1.57, -1.30)		0.334492	21.8902	0.305816	10.4307	-2.68 (-2.86, -2.49)		0.477749	101.861	0.672697	50.4218	-2.60 (-2.73, -2.46)
Austria	0.0660481	3.12324	0.0180061	0.720352	-5.66 (-5.90, -5.41)		0.448014	57.2399	0.174155	14.8212	-4.95 (-5.38, -4.51)		0.602927	235.006	0.385764	70.5109	-4.46 (-4.62, -4.29)
Azerbaijan	0.146115	11.9542	0.140515	5.10974	-3.59 (-4.15, -3.03)		0.629955	146.694	0.738023	82.3787	-2.08 (-2.34, -1.83)		0.207407	299.705	0.341896	265.304	-0.09 (-0.31, 0.12)
Bahamas	<0.01	3.83731	<0.01	2.66197	-1.52 (-1.75, -1.28)		<0.01	51.8548	<0.01	28.3812	-2.24 (-2.48, -1.99)		<0.01	155.034	<0.01	95.2066	-1.79 (-1.95, -1.64)
Bahrain	<0.01	1.26133	<0.01	0.532929	-3.49 (-3.79, -3.17)		<0.01	34.7364	0.0143935	10.1129	-4.81 (-5.18, -4.45)		<0.01	184.442	<0.01	80.68	-2.87 (-3.30, -2.44)
Bangladesh	0.507876	2.70631	0.4811	1.29278	-2.56 (-2.65, -2.47)		1.8585	43.7467	2.21494	19.4923	-2.50 (-2.68, -2.31)		1.1843	95.533	2.06129	56.3906	-1.90 (-2.30, -1.49)
Barbados	<0.01	3.86903	<0.01	2.16438	-2.06 (-2.30, -1.83)		<0.01	52.4321	0.0106451	27.839	-2.70 (-2.95, -2.46)		0.0183752	216.631	0.0164557	122.384	-2.91 (-3.25, -2.56)
Belarus	0.310305	13.3464	0.0995516	3.8483	-5.23 (-5.53, -4.93)		1.50395	158.327	0.73338	62.7576	-3.86 (-4.13, -3.58)		0.65902	331.107	0.468384	168.188	-2.89 (-3.12, -2.67)
Belgium	0.0418229	1.63749	0.0240907	0.78721	-2.73 (-2.83, -2.64)		0.342148	29.1694	0.211673	13.8006	-2.34 (-2.47, -2.22)		0.617478	176.615	0.498064	69.4693	-3.12 (-3.39, -2.85)
Belize	<0.01	2.14969	<0.01	2.83681	-0.11 (-0.63, 0.43)		<0.01	36.15	<0.01	31.5453	-0.92 (-1.55, -0.29)		<0.01	131.354	<0.01	99.5945	-1.43 (-2.09, -0.76)
Benin	0.0206494	3.21834	0.0432144	2.15014	-1.31 (-1.37, -1.24)		0.0824841	53.1602	0.144061	36.2686	-1.12 (-1.24, -1.01)		0.102448	204.557	0.15086	167.36	-0.38 (-0.52, -0.23)
Bermuda	<0.01	2.54282	<0.01	0.985687	-3.02 (-3.38, -2.65)		<0.01	48.8837	<0.01	16.8816	-3.47 (-3.74, -3.19)		<0.01	193.909	<0.01	80.1542	-2.72 (-2.93, -2.52)
Bhutan	<0.01	2.37355	<0.01	1.35267	-1.85 (-1.95, -1.76)		<0.01	29.8234	<0.01	20.3602	-1.09 (-1.26, -0.92)		<0.01	84.7823	0.0113897	79.6175	0.03 (-0.10, 0.17)
Bolivia	0.0898855	7.97197	0.113187	4.19386	-2.29 (-2.38, -2.20)		0.360401	137.591	0.619893	83.9205	-1.83 (-1.99, -1.66)		0.318617	481.002	0.777878	378.2	-0.90 (-1.00, -0.79)
Bosnia and Herzegovina	0.0373378	3.44135	0.0208187	2.23902	-1.83 (-2.13, -1.53)		0.204806	56.1038	0.165579	34.1518	-2.13 (-2.43, -1.84)		0.100525	157.786	0.192422	133.918	-0.56 (-0.78, -0.33)
Botswana	<0.01	3.11764	0.0129213	2.23183	-2.44 (-3.41, -1.46)		0.0213069	44.6492	0.0361598	32.0986	-1.94 (-2.64, -1.23)		0.0118506	127.747	0.0188943	102.032	-1.22 (-1.57, -0.87)
Brazil	1.35373	4.55766	1.3879	2.36819	-2.29 (-2.42, -2.16)		5.22004	70.2582	6.58738	34.9009	-2.48 (-2.55, -2.40)		3.95645	217.071	6.66028	120.148	-2.04 (-2.13, -1.96)
Brunei	<0.01	5.33358	<0.01	2.47868	-2.82 (-3.34, -2.30)		<0.01	88.9232	<0.01	32.2179	-3.90 (-4.18, -3.61)		<0.01	495.073	<0.01	220.904	-2.23 (-2.78, -1.68)
Bulgaria	0.110352	4.79336	0.0553071	2.61797	-1.48 (-1.92, -1.05)		0.765219	69.5785	0.414183	42.6442	-0.80 (-1.21, -0.39)		0.562342	198.196	0.469789	119.068	-0.73 (-1.19, -0.28)
Burkina Faso	0.0385238	3.06798	0.0905127	2.59023	-0.56 (-0.84, -0.29)		0.212932	55.6762	0.321453	43.9914	-0.73 (-1.10, -0.36)		0.186747	212.655	0.298166	183.242	-0.25 (-0.47, -0.03)
Burundi	0.0314738	4.1755	0.0475027	2.3485	-2.44 (-2.63, -2.26)		0.0978727	55.81	0.13982	30.3236	-2.53 (-2.69, -2.37)		0.0676958	131.942	0.0682882	87.2297	-1.62 (-1.71, -1.52)
Cambodia	0.0602678	4.20764	0.0747037	2.03726	-2.62 (-2.68, -2.56)		0.205656	57.5217	0.286962	30.9808	-2.22 (-2.37, -2.08)		0.115165	156.066	0.214864	110.316	-1.22 (-1.36, -1.09)
Cameroon	0.0468655	2.96505	0.125745	2.41122	-0.70 (-0.86, -0.54)		0.201126	50.177	0.415964	40.0488	-0.67 (-0.84, -0.50)		0.166073	195.479	0.360644	171.966	-0.24 (-0.39, -0.10)
Canada	0.0911543	1.22068	0.0658895	0.707989	-1.83 (-2.02, -1.64)		0.578322	23.5749	0.587308	11.4558	-2.60 (-2.74, -2.46)		0.799439	102.11	1.22578	58.5564	-2.02 (-2.19, -1.85)
Cape Verde	<0.01	8.49713	<0.01	3.78852	-2.26 (-2.59, -1.93)		0.0138405	93.5412	0.0281693	85.4584	-1.58 (-2.10, -1.06)		0.0228566	343.983	0.0350717	402.995	-0.94 (-1.59, -0.29)
Central African Republic	0.0239546	5.70834	0.0405068	4.17787	-1.27 (-1.36, -1.18)		0.0874993	81.8339	0.113312	57.6866	-1.29 (-1.34, -1.23)		0.0250465	154.11	0.028048	116.322	-0.98 (-1.02, -0.95)
Chad	0.0233477	2.86305	0.0574972	2.52948	-0.34 (-0.49, -0.20)		0.108831	48.7694	0.225849	42.369	-0.38 (-0.51, -0.24)		0.132588	183.73	0.227377	177.785	0.09 (-0.01, 0.20)
Chile	0.178094	6.19837	0.132421	2.72879	-2.52 (-2.66, -2.37)		0.95888	122.724	1.02972	54.7895	-2.81 (-2.93, -2.69)		0.960779	428.519	1.5784	253.698	-1.92 (-2.08, -1.77)
China	24.3981	8.89142	22.2875	4.90279	-1.78 (-2.25, -1.30)		108.77	136.969	134.878	73.1523	-1.78 (-2.22, -1.35)		63.8876	409.004	141.349	303.943	-0.74 (-1.12, -0.35)
Colombia	0.380594	5.92707	0.391857	3.36212	-1.88 (-2.04, -1.72)		1.2857	86.8442	1.53181	37.9335	-3.04 (-3.23, -2.85)		1.17041	299.467	1.98109	140.47	-2.95 (-3.12, -2.77)
Comoros	<0.01	2.25062	<0.01	1.50929	-1.84 (-2.27, -1.40)		<0.01	32.6472	<0.01	20.8961	-1.86 (-2.08, -1.63)		<0.01	105.677	<0.01	73.3356	-1.44 (-1.55, -1.34)
Congo	0.0169995	4.84424	0.02209	1.81208	-3.80 (-4.13, -3.46)		0.0553069	63.5341	0.0645702	27.6801	-3.31 (-3.57, -3.06)		0.0262006	146.473	0.0372034	88.4475	-2.01 (-2.16, -1.86)
Cook Islands	<0.01	3.93652	<0.01	2.9878	-0.56 (-0.99, -0.12)		<0.01	34.7882	<0.01	21.6064	-1.63 (-1.81, -1.46)		<0.01	114.816	<0.01	72.7168	-1.73 (-1.83, -1.64)
Costa Rica	0.0410129	7.14968	0.0471393	4.03685	-2.36 (-2.72, -2.01)		0.164773	119.742	0.236375	57.4445	-2.96 (-3.31, -2.61)		0.214365	468.485	0.321513	237.953	-2.90 (-3.16, -2.63)
Cote d'Ivoire	0.0761276	3.74941	0.13143	2.37816	-1.87 (-2.07, -1.66)		0.250082	60.85	0.40468	39.8029	-1.67 (-1.83, -1.50)		0.144587	221.854	0.324998	177.591	-0.68 (-0.81, -0.55)
Croatia	0.0611137	4.67475	0.0190783	1.63652	-3.97 (-4.19, -3.76)		0.443608	85.7944	0.188991	30.4527	-3.68 (-3.84, -3.52)		0.331754	288.759	0.301259	130.11	-2.57 (-2.71, -2.43)
Cuba	0.0443908	1.68159	0.033117	0.98646	-2.15 (-2.33, -1.98)		0.17827	22.5102	0.27206	18.9382	-0.43 (-0.53, -0.33)		0.276925	89.2746	0.355803	62.9763	-0.99 (-1.18, -0.80)
Cyprus	<0.01	0.934724	<0.01	0.888635	0.08 (-0.19, 0.35)		0.0146831	23.7565	0.0240136	15.902	-1.00 (-1.34, -0.65)		0.0197838	95.1094	0.0416564	75.7698	-0.78 (-1.10, -0.46)
Czech	0.0974739	3.31563	0.0331733	0.967394	-4.37 (-4.48, -4.25)		0.612856	58.9211	0.275751	19.0071	-3.78 (-3.89, -3.66)		0.671267	237.787	0.448856	77.8585	-3.99 (-4.12, -3.86)
Denmark	0.0312258	2.04601	<0.01	0.660627	-3.88 (-4.14, -3.62)		0.15443	29.0828	0.100971	13.1306	-2.41 (-2.66, -2.17)		0.252971	115.658	0.198028	54.0662	-2.42 (-2.68, -2.15)
Djibouti	<0.01	2.34881	<0.01	1.81855	-1.06 (-1.24, -0.88)		<0.01	33.0061	0.0156705	24.7823	-1.20 (-1.38, -1.01)		<0.01	105.188	<0.01	83.6306	-0.95 (-1.06, -0.84)
Dominica	<0.01	5.79231	<0.01	3.77926	-1.59 (-1.72, -1.45)		<0.01	90.3763	<0.01	55.0657	-1.90 (-2.26, -1.54)		<0.01	328.526	<0.01	222.924	-1.43 (-1.52, -1.34)
Dominican Republic	0.0315954	2.4199	0.0736811	2.69063	0.54 (0.33, 0.76)		0.0713422	22.8048	0.226979	29.875	1.33 (1.12, 1.54)		0.0636265	70.899	0.205426	87.1538	1.35 (1.09, 1.60)
DR Congo	0.15004	2.82889	0.304166	1.9984	-1.23 (-1.30, -1.15)		0.605037	43.5117	0.926389	29.8931	-1.38 (-1.49, -1.26)		0.33221	121.332	0.426766	86.6341	-1.22 (-1.31, -1.13)
Ecuador	0.113678	6.07883	0.176716	4.25382	-1.32 (-1.72, -0.93)		0.365787	83.6916	0.609046	49.708	-1.76 (-1.95, -1.57)		0.412873	310.891	0.973751	249.406	-0.70 (-0.93, -0.47)
Egypt	0.146355	1.32788	0.225497	0.969536	-1.27 (-1.38, -1.17)		0.423947	16.2041	0.887116	13.7737	-0.16 (-0.33, 0.01)		0.352459	60.5558	0.702708	48.8243	-0.83 (-1.02, -0.65)
El Salvador	0.0370217	4.08248	0.05501	4.27727	-0.43 (-0.81, -0.04)		0.10358	45.2991	0.176147	45.8606	-0.69 (-1.19, -0.19)		0.10411	144.144	0.28109	173.125	0.24 (-0.32, 0.81)
Equatorial Guinea	<0.01	4.61684	<0.01	1.23	-5.13 (-5.72, -4.53)		0.0111856	66.5697	<0.01	20.4691	-4.74 (-5.36, -4.12)		<0.01	142.938	<0.01	78.1289	-2.56 (-2.88, -2.24)
Eritrea	0.0192552	4.33035	0.0414301	3.19922	-1.28 (-1.51, -1.05)		0.0476755	57.5016	0.0860965	38.8541	-1.57 (-1.77, -1.37)		0.0108858	115.474	0.0279013	97.3109	-0.82 (-0.99, -0.65)
Estonia	0.0319206	8.34809	<0.01	2.72092	-4.46 (-4.77, -4.15)		0.165546	117.984	0.0667432	41.5851	-3.74 (-3.95, -3.52)		0.0993739	293.566	0.0793451	132.692	-2.78 (-2.93, -2.62)
Eswatini	<0.01	2.58608	<0.01	3.12707	0.99 (0.14, 1.86)		0.0102943	42.8435	0.0160379	37.3119	-0.19 (-0.70, 0.33)		<0.01	124.608	<0.01	104.226	-0.55 (-0.71, -0.38)
Ethiopia	0.294188	3.83896	0.225043	1.23791	-4.24 (-4.39, -4.09)		0.995291	51.8035	0.610044	17.4031	-4.04 (-4.18, -3.89)		0.427112	104.108	0.578876	60.1189	-2.04 (-2.10, -1.98)
Fiji	<0.01	2.81952	<0.01	2.08869	-0.63 (-1.12, -0.14)		<0.01	22.6394	0.0139643	19.6614	-0.31 (-0.56, -0.06)		<0.01	80.9857	<0.01	76.5485	-0.47 (-0.61, -0.32)
Finland	0.037214	2.44512	0.010693	0.788311	-3.92 (-4.11, -3.73)		0.193387	39.3572	0.100007	12.6497	-3.76 (-4.03, -3.49)		0.257096	174.638	0.223847	58.9651	-3.97 (-4.20, -3.74)
France	0.273631	1.87266	0.177233	1.04306	-2.01 (-2.11, -1.91)		1.83081	30.4439	1.26843	14.7781	-2.35 (-2.42, -2.29)		2.95841	150.406	2.84587	65.4386	-3.06 (-3.19, -2.93)
Gabon	<0.01	3.75851	<0.01	1.98769	-2.28 (-2.38, -2.19)		0.0250554	54.1886	0.030346	30.8455	-2.01 (-2.08, -1.94)		0.0144921	140.687	0.0159488	98.5056	-1.34 (-1.39, -1.28)
Gambia	<0.01	0.995314	<0.01	0.815565	-0.75 (-0.96, -0.54)		<0.01	17.7901	0.0118066	15.0901	-0.62 (-0.81, -0.43)		<0.01	90.2808	0.0159076	78.2735	-0.50 (-0.58, -0.41)
Georgia	0.0967816	18.855	0.0440663	10.2946	-1.65 (-2.03, -1.27)		0.433017	261.424	0.2521	133.78	-1.16 (-1.74, -0.58)		0.161388	550.076	0.203761	424.41	-1.09 (-1.75, -0.42)
Germany	0.53076	2.45154	0.261941	1.21144	-2.45 (-2.72, -2.18)		3.39519	38.87	2.27376	18.3887	-2.53 (-2.60, -2.46)		4.79918	180.58	5.23064	85.2992	-2.78 (-3.10, -2.45)
Ghana	0.0427769	1.72856	0.0641271	1.01106	-2.21 (-2.56, -1.85)		0.1467	26.5849	0.202051	15.6887	-2.16 (-2.51, -1.81)		0.14258	133.046	0.209707	81.13	-2.23 (-2.61, -1.85)
Greece	0.0667428	2.55741	0.0440187	1.46405	-2.28 (-2.41, -2.15)		0.489654	41.3529	0.320008	23.4099	-2.22 (-2.39, -2.05)		0.695372	167.271	0.828024	98.9213	-2.16 (-2.32, -1.99)
Greenland	<0.01	4.94266	<0.01	2.53172	-2.58 (-2.70, -2.46)		<0.01	72.8097	<0.01	38.0793	-2.30 (-2.43, -2.18)		<0.01	210.556	<0.01	124.984	-1.89 (-2.07, -1.71)
Grenada	<0.01	3.97565	<0.01	1.74585	-2.29 (-2.58, -2.00)		<0.01	54.744	<0.01	28.2174	-2.21 (-2.60, -1.82)		<0.01	184.306	<0.01	107.768	-1.55 (-2.49, -0.60)
Guam	<0.01	2.12227	<0.01	2.64913	0.74 (0.46, 1.01)		<0.01	22.3833	<0.01	17.9561	-0.79 (-1.25, -0.33)		<0.01	92.9009	<0.01	49.6174	-2.20 (-2.56, -1.83)
Guatemala	0.0822004	6.23758	0.217747	6.1446	-0.83 (-1.74, 0.09)		0.200469	58.9684	0.467316	58.3446	-0.10 (-0.66, 0.47)		0.190836	263.958	0.648453	245.6	-0.92 (-1.66, -0.18)
Guinea	0.0317388	3.32085	0.0695969	3.73066	0.79 (0.61, 0.97)		0.12905	44.1235	0.229514	47.1153	0.60 (0.43, 0.78)		0.141208	175.615	0.235653	184.306	0.43 (0.27, 0.59)
Guinea−Bissau	<0.01	6.29127	0.0120833	3.93113	-1.34 (-1.53, -1.15)		0.0362861	104.215	0.0381608	63.7229	-1.35 (-1.55, -1.15)		0.0232463	277.749	0.023512	217.272	-0.53 (-0.72, -0.35)
Guyana	<0.01	3.58865	<0.01	2.56225	-0.89 (-1.09, -0.70)		0.0150274	47.2532	0.0155437	27.1227	-1.95 (-2.16, -1.73)		0.0119616	148.901	<0.01	82.7431	-1.94 (-2.11, -1.78)
Haiti	0.0593779	5.41994	0.0844306	3.31676	-1.52 (-1.87, -1.17)		0.235773	78.9307	0.278507	47.0448	-1.61 (-1.89, -1.32)		0.131733	226.526	0.205978	153.204	-1.28 (-1.43, -1.12)
Honduras	0.0312182	3.98525	0.0396154	2.00565	-2.67 (-2.95, -2.39)		0.0615906	35.862	0.197481	40.9301	0.66 (0.38, 0.95)		0.0581381	120.05	0.229732	161.59	1.31 (0.94, 1.67)
Hungary	0.12053	4.27624	0.042474	1.39741	-4.67 (-5.13, -4.22)		0.797979	71.0571	0.396378	30.806	-2.87 (-2.98, -2.76)		0.82133	265.845	0.516944	111.601	-3.09 (-3.17, -3.00)
Iceland	<0.01	2.06508	<0.01	0.848066	-2.91 (-3.11, -2.70)		<0.01	36.4695	<0.01	13.1425	-3.56 (-3.74, -3.38)		0.0140892	176.795	0.0112171	64.4033	-3.51 (-3.69, -3.33)
India	5.14044	2.79375	7.24257	2.02004	-0.99 (-1.17, -0.82)		13.6081	30.0509	19.3909	19.6192	-1.48 (-1.63, -1.33)		6.44761	85.8521	13.6491	53.8083	-1.83 (-2.02, -1.64)
Indonesia	0.764576	2.05384	0.890363	1.18264	-1.94 (-2.09, -1.78)		2.31446	26.0008	3.73453	18.5206	-1.03 (-1.13, -0.92)		1.37756	81.7881	2.82958	77.3849	-0.05 (-0.15, 0.05)
Iran	0.393097	4.3223	0.645891	2.54286	-1.57 (-1.82, -1.32)		2.22007	77.9294	2.90149	45.9548	-1.64 (-1.85, -1.42)		1.24502	287.125	3.58389	199.865	-1.02 (-1.26, -0.79)
Iraq	0.0547705	1.94205	0.12613	1.28904	-1.42 (-1.54, -1.31)		0.139852	22.0892	0.342071	16.8327	-1.17 (-1.35, -0.99)		0.13535	75.0901	0.283009	64.7648	-0.68 (-0.86, -0.50)
Ireland	0.0143692	1.69227	0.0105065	0.740783	-2.73 (-2.93, -2.54)		0.116283	38.3798	0.07678	13.6306	-3.92 (-4.09, -3.75)		0.179077	166.193	0.17432	78.2928	-2.62 (-2.69, -2.56)
Israel	0.0176541	1.66402	0.0246341	1.08136	-2.09 (-2.45, -1.74)		0.103363	29.6234	0.127686	15.4632	-2.84 (-3.07, -2.61)		0.189829	136.797	0.266885	77.8582	-2.42 (-2.57, -2.28)
Italy	0.447947	3.04646	0.223786	1.26805	-3.12 (-3.24, -3.00)		3.68126	54.8869	1.83415	21.6822	-3.34 (-3.45, -3.23)		5.20533	242.21	5.16748	110.5	-2.81 (-2.87, -2.74)
Jamaica	<0.01	1.81446	0.0130372	1.86989	-0.04 (-0.70, 0.63)		0.0652807	51.2165	0.0789069	32.7197	-1.29 (-1.78, -0.80)		0.0918059	176.585	0.09178	112.999	-1.06 (-1.45, -0.68)
Japan	2.44071	6.3772	0.626756	1.73512	-4.87 (-5.03, -4.71)		14.2733	106.294	7.33242	39.252	-3.51 (-3.59, -3.44)		16.6954	441.091	28.1261	220.495	-2.43 (-2.48, -2.38)
Jordan	<0.01	1.51383	0.0291202	0.930736	-1.93 (-2.06, -1.80)		0.0308681	23.3099	0.0770668	12.4497	-2.48 (-2.64, -2.33)		0.0196273	87.3208	0.0730287	54.4718	-1.80 (-2.00, -1.59)
Kazakhstan	0.362514	11.2984	0.160483	3.40663	-4.26 (-4.50, -4.02)		1.58068	165.36	0.918739	64.6733	-2.89 (-3.07, -2.71)		0.591129	347.105	0.445708	175.613	-2.04 (-2.22, -1.86)
Kenya	0.0534014	1.66988	0.185313	1.93864	0.88 (0.33, 1.44)		0.189886	27.4166	0.591746	30.3913	0.62 (0.18, 1.06)		0.161194	90.3047	0.370252	102.028	0.67 (0.39, 0.95)
Kiribati	<0.01	12.2898	<0.01	10.7187	-0.58 (-0.72, -0.45)		<0.01	85.147	<0.01	65.9196	-0.96 (-1.01, -0.90)		<0.01	189.061	<0.01	176.417	-0.27 (-0.31, -0.23)
Kuwait	<0.01	0.668913	<0.01	0.368939	-2.12 (-2.50, -1.74)		0.0102612	14.7625	0.0186288	7.06112	-2.43 (-2.84, -2.02)		<0.01	72.6917	0.0272742	44.8618	-1.66 (-2.00, -1.33)
Kyrgyzstan	0.110816	15.5418	0.0878985	6.01763	-3.67 (-4.09, -3.24)		0.391738	167.597	0.331212	84.0913	-2.28 (-2.60, -1.95)		0.12875	278.626	0.118369	174.327	-1.37 (-1.81, -0.92)
Laos	0.0325785	4.80164	0.0301134	1.79914	-3.58 (-3.66, -3.49)		0.107021	58.7181	0.0931964	23.8055	-3.39 (-3.52, -3.27)		0.0566902	145.473	0.067455	84.96	-2.04 (-2.15, -1.93)
Latvia	0.058185	8.83794	0.0149894	2.96321	-4.31 (-4.79, -3.84)		0.272552	112.93	0.109372	46.2468	-3.18 (-3.51, -2.85)		0.158511	259.483	0.124108	141.344	-1.93 (-2.21, -1.65)
Lebanon	0.0110717	1.84086	0.0146842	1.18461	-1.18 (-1.56, -0.80)		0.0642906	28.8017	0.0702823	19.328	-0.95 (-1.25, -0.66)		0.0490224	104.833	0.11531	78.9631	-0.65 (-0.81, -0.49)
Lesotho	<0.01	2.51214	0.0175702	4.00982	2.41 (1.89, 2.94)		0.0356439	43.4572	0.0517729	52.9898	1.04 (0.69, 1.39)		0.0198817	129.45	0.0217667	127.301	-0.08 (-0.21, 0.04)
Liberia	<0.01	2.56625	0.0184294	1.72383	-1.37 (-1.67, -1.06)		0.0450927	44.1521	0.0507765	28.2995	-1.51 (-1.80, -1.22)		0.0545293	181.49	0.056444	138.481	-0.74 (-0.89, -0.58)
Libya	0.011078	1.41729	0.0258805	1.12637	-0.58 (-0.76, -0.40)		0.036408	20.8778	0.0682189	16.0731	-1.03 (-1.26, -0.79)		0.0342485	78.5495	0.0744296	61.3565	-0.90 (-1.14, -0.65)
Lithuania	0.0732664	8.36422	0.0230979	3.20074	-3.22 (-3.60, -2.83)		0.353097	110.879	0.162117	46.519	-2.84 (-3.12, -2.55)		0.230658	269.7	0.195854	151.318	-1.90 (-2.04, -1.76)
Luxembourg	<0.01	2.48548	<0.01	0.734884	-4.68 (-4.98, -4.38)		0.0145234	36.9706	<0.01	11.8232	-4.11 (-4.25, -3.97)		0.0213483	176.097	0.0192985	67.6546	-3.38 (-3.47, -3.29)
Madagascar	0.0489544	2.7571	0.0829695	1.69136	-1.57 (-1.69, -1.45)		0.137291	29.6787	0.219934	21.5744	-1.20 (-1.40, -0.99)		0.103988	90.0087	0.107832	65.826	-1.24 (-1.42, -1.05)
Malawi	0.0124811	0.877228	0.0224518	0.733191	-0.87 (-1.30, -0.44)		0.0476723	14.3882	0.0617292	10.7857	-1.33 (-1.70, -0.97)		0.0450597	68.4726	0.0568423	50.0818	-1.38 (-1.58, -1.18)
Malaysia	0.0642939	1.78313	0.0965967	1.14903	-1.79 (-2.03, -1.54)		0.230175	30.2464	0.414186	17.0375	-2.31 (-2.52, -2.10)		0.206792	103.492	0.475655	77.487	-1.80 (-2.17, -1.44)
Maldives	<0.01	1.63534	<0.01	0.421937	-5.25 (-5.61, -4.89)		<0.01	22.1874	<0.01	6.52143	-5.12 (-5.52, -4.71)		<0.01	81.9155	<0.01	38.7244	-3.04 (-3.22, -2.86)
Mali	0.0681137	5.12584	0.123088	3.80443	-0.96 (-1.23, -0.70)		0.289068	74.8594	0.426779	54.0307	-0.93 (-1.16, -0.71)		0.16793	205.21	0.326149	171.047	-0.46 (-0.57, -0.35)
Malta	<0.01	1.53141	<0.01	0.879743	-2.00 (-2.24, -1.76)		0.0120358	36.8735	<0.01	13.5191	-3.27 (-3.42, -3.12)		0.0180749	177.687	0.0209223	73.8498	-2.71 (-2.88, -2.54)
Marshall Islands	<0.01	8.20984	<0.01	7.80799	-0.25 (-0.39, -0.12)		<0.01	74.695	<0.01	49.1381	-1.20 (-1.44, -0.96)		<0.01	203.606	<0.01	137.899	-1.12 (-1.35, -0.88)
Mauritania	<0.01	3.03848	<0.01	1.18565	-2.88 (-3.24, -2.51)		0.0424137	51.6736	0.0398848	22.1678	-2.56 (-2.96, -2.16)		0.0417468	190.062	0.0636829	123.693	-1.26 (-1.52, -1.00)
Mauritius	<0.01	3.02328	<0.01	1.52662	-2.30 (-2.47, -2.13)		0.0327307	51.836	0.0349319	21.8837	-2.95 (-3.16, -2.75)		0.0219776	166.852	0.0303889	82.6371	-2.59 (-2.77, -2.42)
Mexico	0.40847	2.62839	0.730343	2.30508	-0.73 (-0.91, -0.55)		1.19279	34.3067	2.1717	23.4554	-1.59 (-1.74, -1.45)		1.37715	137.95	2.5371	86.498	-1.88 (-1.99, -1.77)
Micronesia	<0.01	10.1609	<0.01	8.02599	-0.72 (-0.77, -0.67)		<0.01	66.1606	<0.01	54.7395	-0.79 (-0.91, -0.68)		<0.01	179.854	<0.01	150.425	-0.76 (-0.85, -0.67)
Moldova	0.0831402	8.42899	0.0335905	3.13846	-3.02 (-3.43, -2.61)		0.337701	96.9771	0.218551	49.5584	-1.49 (-2.00, -0.98)		0.125012	163.387	0.0933378	81.8527	-1.94 (-2.34, -1.54)
Monaco	<0.01	2.39435	<0.01	1.38128	-1.89 (-2.14, -1.64)		<0.01	33.342	<0.01	17.4609	-2.25 (-2.49, -2.01)		<0.01	154.654	<0.01	88.8217	-1.90 (-2.05, -1.75)
Mongolia	0.0477192	14.1643	0.117907	12.7067	-1.34 (-1.81, -0.87)		0.220673	260.571	0.333945	169.536	-1.83 (-2.00, -1.65)		0.131857	693.389	0.176039	581.08	-1.36 (-1.79, -0.93)
Montenegro	<0.01	2.24024	<0.01	1.28348	-2.39 (-2.79, -1.99)		0.0166937	32.1614	0.0221685	26.9348	-0.73 (-1.05, -0.41)		0.0138095	106.341	0.0228241	97.0313	-0.32 (-0.45, -0.19)
Morocco	0.0442716	0.986669	0.0530796	0.569744	-1.76 (-1.85, -1.67)		0.193562	15.94	0.378806	12.7365	-1.08 (-1.30, -0.85)		0.192808	66.3761	0.397618	60.7648	-0.51 (-0.92, -0.11)
Mozambique	0.0221963	1.09168	0.0622308	1.45021	1.62 (1.38, 1.86)		0.123877	22.9685	0.243583	27.0562	1.08 (0.86, 1.31)		0.0943909	90.6652	0.158883	97.4836	0.53 (0.37, 0.68)
Myanmar	0.309699	4.19849	0.23457	1.75792	-3.21 (-3.36, -3.06)		1.07519	52.5415	0.871174	22.8362	-3.12 (-3.21, -3.04)		0.561696	135.62	0.661417	80.2538	-1.90 (-1.97, -1.82)
Namibia	<0.01	0.835112	<0.01	0.792346	-0.56 (-1.29, 0.17)		<0.01	13.5392	0.0114762	11.1181	-0.84 (-1.13, -0.55)		<0.01	55.7494	0.0124394	49.8272	-0.46 (-0.59, -0.34)
Nauru	<0.01	10.1824	<0.01	9.4148	-0.28 (-0.69, 0.13)		<0.01	65.4569	<0.01	57.9931	-0.47 (-0.87, -0.06)		<0.01	179.478	<0.01	159.387	-0.43 (-0.65, -0.21)
Nepal	0.0865738	2.49092	0.088741	1.47182	-1.67 (-2.03, -1.31)		0.280265	30.8198	0.448076	23.6214	-0.74 (-1.14, -0.33)		0.143654	81.8335	0.410586	81.7928	0.15 (-0.09, 0.39)
Netherlands	0.0790326	1.85977	0.0395578	0.875998	-2.83 (-3.02, -2.64)		0.553116	38.4795	0.37272	15.1672	-3.59 (-3.74, -3.44)		0.868198	183.409	0.968254	92.9198	-2.50 (-2.64, -2.36)
New Zealand	0.015527	1.77842	0.0106678	0.994805	-2.01 (-2.14, -1.88)		0.0797442	26.4684	0.0715253	12.7463	-2.96 (-3.15, -2.78)		0.113537	117.817	0.142635	58.0244	-2.72 (-2.87, -2.57)
Nicaragua	0.0172685	2.9834	0.0303732	2.08519	-1.27 (-1.50, -1.05)		0.0686849	55.0614	0.16946	48.4392	-0.82 (-1.01, -0.63)		0.0647828	209.946	0.174258	192.08	-0.61 (-0.84, -0.38)
Niger	0.0361906	2.93938	0.0620867	2.11246	-0.91 (-1.18, -0.64)		0.142048	51.4621	0.252323	36.0605	-0.93 (-1.21, -0.66)		0.0925194	188.698	0.23012	163.879	-0.02 (-0.24, 0.20)
Nigeria	0.116884	0.680346	0.183964	0.521347	-0.86 (-0.95, -0.76)		0.543377	12.6077	0.652062	9.41102	-0.85 (-0.95, -0.75)		0.492891	60.3869	0.954594	54.4242	-0.10 (-0.26, 0.05)
Niue	<0.01	5.81582	<0.01	3.52277	-2.13 (-2.30, -1.95)		<0.01	43.8054	<0.01	32.3655	-1.23 (-1.34, -1.13)		<0.01	144.452	<0.01	114.418	-0.90 (-0.98, -0.83)
North Korea	0.523007	10.6887	0.534144	6.44234	-1.90 (-1.98, -1.83)		1.80691	141.512	2.60489	104.106	-1.05 (-1.22, -0.89)		0.556074	305.075	1.3719	244.333	-0.67 (-0.82, -0.52)
North Macedonia	0.0287	5.87169	0.0203707	3.1078	-2.96 (-3.24, -2.68)		0.146161	88.2021	0.15134	52.4591	-2.25 (-2.43, -2.08)		0.0970717	229.994	0.14785	189.823	-0.96 (-1.18, -0.75)
Northern Mariana Islands	<0.01	5.3295	<0.01	3.59216	-1.69 (-1.86, -1.53)		<0.01	41.8769	<0.01	31.678	-1.14 (-1.38, -0.90)		<0.01	144.168	<0.01	112.696	-0.96 (-1.25, -0.66)
Norway	0.0197589	1.70335	<0.01	0.54825	-4.00 (-4.11, -3.89)		0.136908	31.0291	0.0728037	10.6437	-3.76 (-3.84, -3.68)		0.285634	149.042	0.173554	58.0302	-3.44 (-3.54, -3.34)
Oman	<0.01	1.87282	0.0115917	0.61774	-3.87 (-4.59, -3.15)		0.0282482	41.9667	0.0285178	16.2425	-3.02 (-3.54, -2.50)		0.0142419	146.675	0.0259667	108.492	-0.54 (-0.88, -0.20)
Pakistan	0.335167	1.75305	0.808216	1.83735	0.04 (-0.28, 0.36)		1.06899	20.7245	2.16992	20.8905	-0.06 (-0.44, 0.31)		1.27238	77.5755	1.60407	72.9445	-0.31 (-0.49, -0.12)
Palau	<0.01	8.33865	<0.01	6.89344	-0.39 (-0.57, -0.20)		<0.01	55.1758	<0.01	43.1003	-0.94 (-1.03, -0.85)		<0.01	153.584	<0.01	121.53	-0.81 (-0.86, -0.75)
Palestine	<0.01	2.71369	0.0140578	1.37469	-2.48 (-2.76, -2.20)		0.0237164	35.3446	0.0426764	19.3104	-2.09 (-2.27, -1.92)		0.0246001	130.762	0.0313135	82.3764	-1.63 (-1.73, -1.53)
Panama	0.0188135	3.78946	0.0243489	2.34346	-1.82 (-2.23, -1.40)		0.0739806	59.9706	0.100626	30.3893	-2.60 (-2.94, -2.27)		0.0745466	184.612	0.152464	127.818	-1.45 (-1.63, -1.28)
Papua New Guinea	0.0456252	5.6952	0.121715	5.46382	-0.05 (-0.16, 0.06)		0.0831878	45.1297	0.202658	42.7278	-0.15 (-0.24, -0.05)		0.0436738	145.214	0.102061	129.417	-0.40 (-0.47, -0.34)
Paraguay	0.0193926	2.61911	0.0374735	2.27524	-1.40 (-1.89, -0.92)		0.0582756	32.4839	0.13636	28.8594	-1.11 (-1.53, -0.69)		0.0621569	119.119	0.137385	105.583	-0.89 (-1.38, -0.39)
Peru	0.241042	5.85311	0.321269	3.76142	-1.60 (-1.87, -1.33)		0.759914	76.5419	1.03486	41.4359	-1.80 (-2.02, -1.58)		0.755294	262.623	1.63057	176.716	-1.13 (-1.32, -0.94)
Philippines	0.317905	2.62681	0.370315	1.36843	-2.57 (-2.79, -2.36)		0.577422	22.6857	1.02229	14.6764	-1.81 (-1.99, -1.63)		0.391467	67.0554	0.615618	46.2486	-1.32 (-1.53, -1.10)
Poland	0.467694	5.09137	0.243106	2.15992	-3.13 (-3.30, -2.95)		2.79892	82.7494	1.98004	37.7599	-2.73 (-2.84, -2.63)		2.24245	263.255	2.13584	130.57	-2.57 (-2.66, -2.48)
Portugal	0.166785	6.96705	0.0817574	2.67719	-3.64 (-4.03, -3.24)		0.922831	86.8373	0.55122	38.8441	-2.76 (-2.84, -2.68)		1.09034	334.898	1.08793	145.867	-3.04 (-3.14, -2.94)
Puerto Rico	0.0174946	2.11111	<0.01	0.840534	-3.57 (-3.81, -3.34)		0.087877	32.9931	0.0602132	13.3801	-3.39 (-3.55, -3.22)		0.164338	160.889	0.137132	59.4158	-3.75 (-3.91, -3.59)
Qatar	<0.01	0.673108	<0.01	0.378509	-2.78 (-3.25, -2.31)		<0.01	28.5429	0.0145894	8.80588	-4.52 (-5.14, -3.89)		<0.01	153.822	<0.01	96.2271	-1.41 (-1.90, -0.93)
Romania	0.258743	4.66615	0.167974	2.80177	-2.20 (-2.53, -1.87)		1.64992	68.2172	1.20422	46.3783	-1.58 (-1.78, -1.39)		0.851516	147.792	1.19965	127.071	-0.66 (-0.86, -0.46)
Russia	2.86214	8.56584	1.36664	3.37355	-3.98 (-4.45, -3.52)		18.7084	145.613	9.36779	54.0972	-3.84 (-4.18, -3.50)		7.72672	324.714	6.66574	160.968	-2.56 (-2.74, -2.38)
Rwanda	0.0379831	4.15186	0.0405662	1.80031	-4.18 (-4.71, -3.66)		0.130286	55.4569	0.120516	24.3219	-4.12 (-4.62, -3.62)		0.0717444	136.456	0.0702723	84.6514	-2.26 (-2.49, -2.02)
Saint Kitts and Nevis	<0.01	4.83801	<0.01	1.58972	-4.28 (-4.78, -3.79)		<0.01	59.5754	<0.01	34.7053	-2.52 (-2.87, -2.17)		<0.01	219.841	<0.01	119.549	-2.24 (-2.45, -2.02)
Saint Lucia	<0.01	5.65831	<0.01	3.22079	-1.97 (-2.28, -1.65)		<0.01	68.3427	<0.01	37.9527	-2.08 (-2.37, -1.79)		<0.01	274.209	<0.01	151.703	-2.65 (-3.08, -2.23)
Saint Vincent and the Grenadines	<0.01	4.60418	<0.01	2.83884	-1.65 (-1.92, -1.38)		<0.01	48.3245	<0.01	32.9367	-1.80 (-2.11, -1.49)		<0.01	198.365	<0.01	120.475	-1.77 (-2.09, -1.45)
Samoa	<0.01	3.80854	<0.01	2.7809	-1.23 (-1.30, -1.17)		<0.01	58.533	<0.01	38.1067	-1.49 (-1.59, -1.4)		<0.01	174.09	<0.01	127.913	-1.07 (-1.15, -0.99)
San Marino	<0.01	4.32445	<0.01	2.66631	-2.01 (-2.32, -1.70)		<0.01	75.7976	<0.01	45.152	-2.01 (-2.30, -1.71)		<0.01	409.651	<0.01	266.585	-1.50 (-1.64, -1.35)
Sao Tome and Principe	<0.01	2.62196	<0.01	2.20905	-0.68 (-0.98, -0.38)		<0.01	50.1868	<0.01	49.5647	0.05 (-0.06, 0.16)		<0.01	213.656	<0.01	223.323	0.22 (0.17, 0.27)
Saudi Arabia	0.0391319	1.03914	0.111	0.707807	-1.18 (-1.43, -0.92)		0.116221	19.853	0.192424	9.46047	-2.97 (-3.15, -2.80)		0.108695	85.909	0.118601	44.3711	-2.65 (-2.89, -2.41)
Senegal	0.033224	3.08974	0.054202	2.07417	-1.08 (-1.41, -0.75)		0.152206	52.4911	0.233546	36.5807	-0.91 (-1.24, -0.58)		0.150011	204.83	0.268168	168.889	-0.35 (-0.54, -0.15)
Serbia	0.0879591	3.62746	0.0442899	1.86262	-2.95 (-3.33, -2.57)		0.570587	53.5221	0.390759	31.9237	-2.26 (-2.54, -1.98)		0.299103	134.868	0.437847	98.8479	-0.94 (-1.14, -0.74)
Seychelles	<0.01	3.50827	<0.01	1.9394	-2.78 (-3.13, -2.42)		<0.01	50.4254	<0.01	24.6375	-2.88 (-3.11, -2.65)		<0.01	134.891	<0.01	80.5976	-2.02 (-2.28, -1.76)
Sierra Leone	0.0170018	2.81205	0.0308866	2.05296	-0.71 (-0.93, -0.48)		0.0794129	49.5245	0.10465	33.7126	-0.93 (-1.17, -0.69)		0.100365	192.2	0.114524	150.854	-0.47 (-0.65, -0.29)
Singapore	0.0230246	2.69894	0.0103908	0.494925	-6.27 (-6.55, -6.00)		0.126501	68.8743	0.0792606	10.7068	-6.83 (-7.11, -6.55)		0.111946	272.209	0.139902	77.5452	-4.53 (-4.70, -4.35)
Slovakia	0.0569861	4.43783	0.0256093	1.51063	-3.50 (-3.73, -3.28)		0.324904	70.5677	0.198846	27.402	-3.14 (-3.33, -2.95)		0.285649	221.049	0.228024	112.559	-2.30 (-2.51, -2.09)
Slovenia	0.0207391	3.87836	<0.01	1.25892	-4.28 (-4.55, -4.01)		0.132282	74.2473	0.079999	25.5288	-4.00 (-4.18, -3.83)		0.122734	258.605	0.151395	129.881	-2.58 (-2.73, -2.43)
Solomon Islands	<0.01	14.4595	0.0201518	14.0181	0.07 (-0.04, 0.18)		0.01313	88.031	0.0226557	78.2687	-0.39 (-0.45, -0.32)		<0.01	179.564	<0.01	168.128	-0.25 (-0.27, -0.22)
Somalia	0.0508438	4.1676	0.115845	3.34893	-0.87 (-0.93, -0.80)		0.126736	58.0585	0.220861	43.6161	-1.03 (-1.15, -0.92)		0.0491198	136.352	0.0848902	104.823	-0.90 (-0.97, -0.83)
South Africa	0.237774	3.43121	0.198633	1.40105	-4.00 (-4.43, -3.56)		0.450612	29.3053	0.723449	20.8077	-1.41 (-2.04, -0.78)		0.33072	84.2142	0.503155	66.0496	-1.30 (-1.82, -0.78)
South Korea	1.74173	15.8885	0.470279	2.64038	-6.70 (-6.96, -6.44)		5.94235	238.864	3.01416	39.5542	-6.61 (-6.84, -6.38)		2.40399	560.757	4.34316	211.345	-4.34 (-4.71, -3.96)
South Sudan	0.0203004	2.15263	0.0238355	1.50874	-1.38 (-1.50, -1.25)		0.0781441	32.4985	0.0785323	21.3777	-1.55 (-1.60, -1.49)		0.0571099	102.818	0.0596524	74.0133	-1.20 (-1.25, -1.14)
Spain	0.30724	3.27734	0.184733	1.24934	-3.83 (-4.06, -3.59)		2.00715	48.3305	1.21136	20.2382	-2.96 (-3.19, -2.72)		2.61341	198.584	2.74214	90.3798	-2.60 (-2.86, -2.34)
Sri Lanka	0.0643022	1.64541	0.0538374	0.959125	-1.78 (-2.21, -1.36)		0.208057	21.7387	0.28519	13.219	-1.26 (-1.59, -0.93)		0.227749	95.1297	0.276858	51.6664	-1.38 (-1.61, -1.14)
Sudan	0.13368	4.0941	0.224771	2.87302	-1.17 (-1.28, -1.05)		0.453061	54.9739	0.753967	44.1902	-0.76 (-0.84, -0.67)		0.42845	183.521	0.783655	170.55	-0.22 (-0.28, -0.16)
Suriname	<0.01	2.55706	<0.01	1.81532	-1.62 (-2.05, -1.20)		<0.01	33.1837	0.0121613	23.8525	-1.46 (-1.84, -1.08)		<0.01	111.121	0.0105773	79.0743	-1.26 (-1.65, -0.86)
Sweden	0.0343991	1.35864	0.0118192	0.444102	-3.95 (-4.12, -3.77)		0.246019	25.8056	0.11618	8.95587	-3.65 (-3.79, -3.51)		0.592559	133.582	0.335697	45.9546	-3.93 (-4.11, -3.76)
Switzerland	0.0434784	2.13281	0.0154302	0.620549	-4.38 (-4.71, -4.04)		0.225814	32.8815	0.132435	11.3756	-3.31 (-3.77, -2.85)		0.391288	146.046	0.285223	51.4166	-3.50 (-3.88, -3.12)
Syria	0.0346491	1.75203	0.0373425	1.05269	-1.83 (-2.19, -1.47)		0.0785986	15.6846	0.144743	11.8208	-1.31 (-1.67, -0.95)		0.0690068	58.2214	0.135675	49.9835	-0.78 (-1.06, -0.51)
Taiwan (Province of China)	0.200352	4.10698	0.180874	2.50215	-1.59 (-1.77, -1.40)		0.967413	57.9696	1.02732	30.2847	-2.29 (-2.59, -1.99)		0.730838	205.008	1.55582	142.891	-1.40 (-1.52, -1.28)
Tajikistan	0.0865468	11.1486	0.131716	6.31433	-2.43 (-2.83, -2.02)		0.352659	152.614	0.373818	75.2332	-1.83 (-2.20, -1.45)		0.141741	280.067	0.187836	288.036	1.31 (0.87, 1.75)
Tanzania	0.0906679	2.55395	0.168536	1.76744	-1.42 (-1.51, -1.33)		0.338737	35.0368	0.497285	23.7213	-1.51 (-1.65, -1.36)		0.253119	113.542	0.388022	80.9592	-1.28 (-1.40, -1.17)
Thailand	0.469538	3.74715	0.397103	1.87859	-3.74 (-4.37, -3.11)		1.24167	39.8309	1.39684	16.327	-3.67 (-4.00, -3.34)		0.694935	108.914	1.32578	53.4327	-2.93 (-3.18, -2.68)
Timor−Leste	<0.01	2.18957	<0.01	1.27323	-2.02 (-2.47, -1.57)		<0.01	27.1324	0.015034	20.4463	-1.12 (-1.49, -0.74)		<0.01	87.5223	0.0143199	79.1711	-0.36 (-0.61, -0.11)
Togo	0.0151468	3.0961	0.0387603	2.56113	-0.46 (-0.60, -0.31)		0.0539567	51.5909	0.133881	44.313	-0.29 (-0.45, -0.14)		0.0446904	195.246	0.0843263	182.263	0.09 (-0.07, 0.26)
Tokelau	<0.01	3.90194	<0.01	2.76889	-1.21 (-1.28, -1.14)		<0.01	32.8992	<0.01	21.0178	-1.60 (-1.64, -1.56)		<0.01	115.056	<0.01	79.792	-1.28 (-1.33, -1.24)
Tonga	<0.01	6.10735	<0.01	5.48311	-0.43 (-0.61, -0.25)		<0.01	43.5561	<0.01	38.2186	-0.41 (-0.64, -0.17)		<0.01	210.605	<0.01	181.591	-0.67 (-1.00, -0.34)
Trinidad and Tobago	<0.01	1.7822	<0.01	0.867853	-2.83 (-3.06, -2.60)		0.023257	34.6974	0.0202859	12.3432	-3.94 (-4.30, -3.57)		0.0291671	146.399	0.0259178	56.1761	-3.71 (-4.05, -3.37)
Tunisia	0.0172399	1.17739	0.0288784	0.89943	-1.16 (-1.27, -1.05)		0.0885219	18.8798	0.162114	14.4655	-1.20 (-1.30, -1.10)		0.0989071	82.0749	0.200748	65.0606	-0.89 (-0.93, -0.84)
Turkey	0.824361	7.07857	0.664852	2.76117	-3.61 (-4.36, -2.85)		2.50426	77.8441	2.80598	38.3483	-2.10 (-2.81, -1.38)		1.35282	189.77	2.50689	117.594	-0.91 (-1.45, -0.36)
Turkmenistan	0.0405455	6.9814	0.0368062	2.76636	-4.01 (-4.60, -3.41)		0.165058	106.137	0.148566	43.7687	-3.19 (-3.57, -2.81)		0.0614754	215.594	0.0563939	95.9987	-3.24 (-3.55, -2.92)
Tuvalu	<0.01	7.78454	<0.01	6.04155	-0.65 (-0.73, -0.56)		<0.01	63.2307	<0.01	39.1495	-1.67 (-1.81, -1.53)		<0.01	176.063	<0.01	118.246	-1.42 (-1.51, -1.33)
Uganda	0.0624636	2.72388	0.159589	2.72051	-0.68 (-1.13, -0.23)		0.222125	39.5713	0.366508	32.822	-1.24 (-1.62, -0.85)		0.166909	125.145	0.223865	99.2375	-1.17 (-1.42, -0.93)
UK	0.227134	1.51116	0.135878	0.77195	-2.37 (-2.53, -2.21)		2.3671	37.3984	1.07227	12.8914	-4.02 (-4.29, -3.75)		3.88478	171.576	3.2936	80.2404	-2.96 (-3.10, -2.81)
Ukraine	1.54106	12.6993	0.727846	5.90877	-4.26 (-5.14, -3.36)		7.26244	142.149	3.6405	70.6626	-3.50 (-3.96, -3.03)		2.93099	261.967	1.92387	130.492	-3.13 (-3.46, -2.81)
United Arab Emirates	<0.01	0.93086	0.0524327	0.682248	-1.18 (-1.42, -0.95)		0.0158976	38.7259	0.116666	21.4682	-2.50 (-2.91, -2.08)		<0.01	184.934	0.0219216	107.715	-2.30 (-2.72, -1.87)
Uruguay	0.028588	4.04395	0.0189889	2.22615	-2.12 (-2.30, -1.95)		0.180663	61.9677	0.131754	37.5576	-1.82 (-1.88, -1.75)		0.222761	230.481	0.204815	138.669	-1.74 (-1.84, -1.64)
USA	0.746944	1.13368	0.624829	0.763226	-1.38 (-1.48, -1.28)		3.8936	17.9573	4.13932	9.92211	-2.21 (-2.40, -2.02)		6.27096	77.522	6.56974	40.7526	-2.49 (-2.63, -2.35)
Uzbekistan	0.280252	8.7211	0.299516	3.67411	-3.95 (-4.37, -3.53)		0.949732	104.857	1.08831	52.7693	-2.65 (-2.86, -2.44)		0.373992	208.37	0.304333	139.218	-1.44 (-1.65, -1.23)
Vanuatu	<0.01	7.32912	<0.01	7.61597	-0.18 (-0.31, -0.05)		<0.01	50.5167	<0.01	47.669	-0.46 (-0.61, -0.31)		<0.01	154.718	<0.01	136.183	-0.58 (-0.64, -0.52)
Venezuela	0.138434	3.94662	0.205152	2.7371	-1.72 (-1.89, -1.55)		0.489537	62.4973	0.991677	40.1517	-1.95 (-2.26, -1.63)		0.463176	219.534	0.954391	141.04	-2.09 (-2.39, -1.78)
Vietnam	0.451358	4.70936	0.78774	2.79041	-1.72 (-1.81, -1.64)		2.65412	83.7922	3.45369	43.1276	-2.71 (-2.90, -2.52)		1.50815	203.63	1.84657	124.226	-2.37 (-2.69, -2.05)
Virgin Islands US	<0.01	3.1889	<0.01	2.57083	-0.92 (-1.09, -0.76)		<0.01	37.8186	<0.01	41.1787	1.05 (0.45, 1.66)		<0.01	133.65	<0.01	131.394	0.26 (0.05, 0.48)
Yemen	0.0959743	4.94994	0.235137	3.99391	-0.89 (-1.00, -0.77)		0.353188	76.032	0.740314	65.4791	-0.65 (-0.74, -0.57)		0.173228	236.984	0.605303	224.789	-0.19 (-0.25, -0.14)
Zambia	0.0293507	2.72988	0.0773226	2.354	-0.96 (-1.44, -0.47)		0.102378	38.6013	0.168428	30.3339	-1.32 (-1.82, -0.82)		0.0746227	119.366	0.104489	89.0436	-1.26 (-1.55, -0.97)
Zimbabwe	0.0321866	2.25293	0.0813801	2.93377	0.98 (0.38, 1.58)		0.136874	36.5356	0.194734	37.7122	0.05 (-0.24, 0.34)		0.0825479	112.839	0.115473	107.702	-0.29 (-0.44, -0.14)
Abbreviations: ASMR: age-standardized mortality rate; CI: confidence interval; EAPC: estimated annual percentage change; N: The numbers of cases are at 1,000 scales.

## Sheet: Table S4
Table S4 Death cases and age-standardized mortality rates of gastric cancer in 1990 and 2019 and the estimated annual percentage changes from 1990 to 2019 among females by countries.
ASMR−Female	15−49 years						50−69 years						≥70 years
Country	1990		2019		1990−2019		1990		2019		1990−2019		1990		2019		1990−2019
	N*103	ASMR /105	N*103	ASMR /105	EAPC in ASMR (%, 95% CI)		N*103	ASMR /105	N*103	ASMR /105	EAPC in ASMR (%, 95% CI)		N*103	ASMR /105	N*103	ASMR /105	EAPC in ASMR (%, 95% CI)
Afghanistan	0.226713	11.3158	0.626601	9.47729	-0.68 (-0.96, -0.39)		0.441745	68.7527	0.713611	65.8135	-0.18 (-0.4, 0.04)		0.230956	160.476	0.43475	172.479	0.30 (0.18, 0.42)
Albania	0.0203304	3.03433	<0.01	1.44166	-2.80 (-3.14, -2.47)		0.0404884	22.7538	0.0441769	11.9941	-2.47 (-2.76, -2.18)		0.0505769	84.3106	0.0833883	55.8979	-1.75 (-2.03, -1.48)
Algeria	0.0767509	1.85869	0.0999451	0.87459	-2.53 (-2.64, -2.41)		0.120405	10.7286	0.188415	6.41862	-1.83 (-1.90, -1.75)		0.144523	66.8909	0.272347	38.0846	-1.70 (-1.90, -1.49)
American Samoa	<0.01	2.62441	<0.01	2.79142	0.27 (0.03, 0.51)		<0.01	22.6149	<0.01	20.2891	-0.29 (-0.52, -0.07)		<0.01	134.076	<0.01	117.947	-0.30 (-0.53, -0.06)
Andorra	<0.01	1.56445	<0.01	1.08232	-1.36 (-1.48, -1.24)		<0.01	15.3536	<0.01	11.4722	-1.12 (-1.37, -0.86)		<0.01	97.047	<0.01	68.5445	-1.14 (-1.43, -0.85)
Angola	0.0466888	2.65272	0.0739534	1.34314	-2.50 (-2.65, -2.34)		0.0867592	24.1016	0.163474	14.3337	-1.95 (-2.05, -1.86)		0.0434827	64.6857	0.106408	50.0804	-1.03 (-1.10, -0.96)
Antigua and Barbuda	<0.01	1.61938	<0.01	0.946655	-2.05 (-2.31, -1.79)		<0.01	17.3086	<0.01	15.2583	-0.82 (-1.11, -0.52)		<0.01	75.7711	<0.01	78.3901	-0.26 (-0.48, -0.05)
Argentina	0.133009	1.71481	0.147506	1.22797	-1.25 (-1.35, -1.14)		0.517672	17.7397	0.547147	12.4763	-1.07 (-1.16, -0.98)		0.981004	87.6126	1.2215	54.1443	-1.70 (-1.84, -1.56)
Armenia	0.028777	3.93676	0.0130539	1.61311	-3.29 (-3.44, -3.15)		0.122096	43.1587	0.0799956	18.8741	-2.84 (-3.05, -2.64)		0.077363	103.231	0.110261	76.0077	-0.79 (-0.99, -0.58)
Australia	0.036251	0.806096	0.0350914	0.52982	-1.26 (-1.35, -1.17)		0.146012	9.23704	0.144003	4.68916	-2.47 (-2.60, -2.34)		0.363266	47.816	0.474011	26.3026	-2.15 (-2.30, -2.01)
Austria	0.0471953	2.3082	0.0160278	0.660572	-4.92 (-5.23, -4.61)		0.234994	22.2186	0.0899765	7.25228	-4.05 (-4.38, -3.72)		0.687005	121.674	0.343256	38.2838	-4.33 (-4.48, -4.19)
Azerbaijan	0.0653277	4.64305	0.0643136	2.25983	-2.84 (-3.02, -2.67)		0.260734	49.751	0.322611	30.8534	-1.88 (-1.97, -1.80)		0.217481	137.606	0.270941	140.57	0.55 (0.36, 0.74)
Bahamas	<0.01	2.51881	<0.01	1.61085	-1.84 (-2.10, -1.57)		<0.01	23.5849	<0.01	14.535	-1.57 (-1.77, -1.36)		<0.01	82.7468	<0.01	61.9698	-1.07 (-1.23, -0.92)
Bahrain	<0.01	1.64742	<0.01	0.699993	-3.25 (-3.72, -2.78)		<0.01	24.8569	<0.01	7.94733	-4.40 (-4.67, -4.14)		<0.01	110.725	<0.01	58.9487	-2.04 (-2.40, -1.68)
Bangladesh	0.513569	2.93082	0.625343	1.522	-1.86 (-2.06, -1.66)		0.741125	20.9147	1.49255	13.9533	-1.09 (-1.22, -0.96)		0.525153	55.381	1.39399	43.9583	-0.63 (-1.00, -0.25)
Barbados	<0.01	1.99079	<0.01	1.27187	-1.64 (-1.76, -1.51)		<0.01	21.1846	<0.01	14.9385	-0.96 (-1.17, -0.76)		0.014588	106.215	0.014653	79.368	-0.90 (-1.09, -0.71)
Belarus	0.15308	6.17782	0.0655738	2.4467	-3.94 (-4.22, -3.65)		0.864757	61.2817	0.336833	21.5812	-4.25 (-4.47, -4.04)		0.766319	153.714	0.52115	74.7782	-3.01 (-3.23, -2.79)
Belgium	0.0281841	1.12687	0.0140734	0.473467	-2.82 (-3.01, -2.64)		0.155689	11.953	0.0867484	5.53599	-2.43 (-2.62, -2.24)		0.689518	96.2753	0.443678	36.1355	-3.43 (-3.86, -2.99)
Belize	<0.01	1.87361	<0.01	1.63687	-0.89 (-1.30, -0.48)		<0.01	21.4269	<0.01	16.6657	-1.03 (-1.48, -0.58)		<0.01	104.501	<0.01	65.8129	-1.26 (-1.54, -0.98)
Benin	0.0173636	2.21241	0.0349554	1.57521	-1.07 (-1.15, -1.00)		0.0472795	27.9179	0.0866641	20.7105	-0.73 (-0.94, -0.51)		0.0570018	110.51	0.128259	105.218	0.35 (0.11, 0.60)
Bermuda	<0.01	0.878868	<0.01	0.331347	-3.95 (-4.27, -3.63)		<0.01	12.4374	<0.01	3.87868	-4.73 (-5.14, -4.33)		<0.01	69.3353	<0.01	27.4074	-3.64 (-3.91, -3.36)
Bhutan	<0.01	3.11691	<0.01	1.95603	-1.92 (-2.05, -1.79)		<0.01	22.5858	<0.01	16.8729	-1.12 (-1.17, -1.06)		<0.01	59.5918	<0.01	68.4953	0.55 (0.50, 0.60)
Bolivia	0.108148	8.85835	0.143017	5.22136	-2.05 (-2.14, -1.96)		0.289064	100.278	0.504676	63.6325	-1.77 (-1.89, -1.65)		0.312267	378.978	0.795397	332.162	-0.54 (-0.62, -0.46)
Bosnia and Herzegovina	0.0241021	2.17858	0.0143359	1.58771	-1.32 (-1.54, -1.10)		0.0986948	21.9704	0.0761848	14.1194	-1.67 (-1.85, -1.48)		0.0805279	79.0372	0.1374	62.9166	-0.78 (-0.99, -0.56)
Botswana	<0.01	1.64799	<0.01	1.24422	-0.74 (-0.98, -0.50)		<0.01	17.6771	0.0181052	13.0017	-0.93 (-1.11, -0.75)		0.0105229	75.9743	0.0199911	61.5699	-0.85 (-0.99, -0.70)
Brazil	0.767865	2.40117	0.965575	1.55965	-1.39 (-1.49, -1.29)		2.0662	25.393	2.85499	13.1893	-2.33 (-2.39, -2.26)		2.606	114.323	4.52162	56.2854	-2.53 (-2.60, -2.46)
Brunei	<0.01	7.87606	<0.01	2.55687	-3.95 (-4.56, -3.34)		<0.01	53.5503	<0.01	21.6071	-3.40 (-3.72, -3.08)		<0.01	176.896	<0.01	94.8548	-2.45 (-2.67, -2.24)
Bulgaria	0.0725332	3.15119	0.0351332	1.82023	-1.35 (-1.66, -1.04)		0.403172	32.9876	0.18085	16.7371	-1.56 (-2.00, -1.11)		0.46305	122.544	0.39335	60.2147	-1.56 (-2.01, -1.10)
Burkina Faso	0.0419623	2.58218	0.0798384	1.92591	-0.93 (-1.15, -0.72)		0.116697	28.5704	0.199951	23.3496	-0.61 (-0.97, -0.26)		0.122204	125.923	0.247557	116.453	0.10 (-0.15, 0.35)
Burundi	0.0300727	3.22001	0.0374747	1.87799	-2.40 (-2.62, -2.18)		0.051002	23.8156	0.0656517	16.4527	-1.71 (-1.89, -1.53)		0.0357479	58.7495	0.0392699	48.1161	-0.90 (-1.01, -0.79)
Cambodia	0.0730218	3.73681	0.0618136	1.56735	-3.32 (-3.47, -3.18)		0.146967	31.8655	0.196983	15.658	-2.76 (-2.91, -2.62)		0.0845592	81.3277	0.196477	60.5674	-1.18 (-1.27, -1.08)
Cameroon	0.0448111	2.59444	0.0871677	1.62987	-1.48 (-1.58, -1.39)		0.119467	29.0664	0.212873	20.3372	-0.90 (-1.03, -0.78)		0.108559	117.494	0.274777	105.726	0.12 (-0.09, 0.34)
Canada	0.0620385	0.816297	0.0524044	0.557063	-1.33 (-1.40, -1.25)		0.272886	10.209	0.289635	5.41221	-2.42 (-2.56, -2.27)		0.645588	50.2052	0.913514	30.5797	-1.83 (-1.97, -1.70)
Cape Verde	<0.01	4.27073	<0.01	1.22496	-3.94 (-4.54, -3.33)		0.0100559	51.1399	<0.01	19.1365	-3.15 (-3.94, -2.35)		0.024884	268.755	0.0278858	174.077	-1.29 (-2.03, -0.54)
Central African Republic	0.0151843	3.13855	0.0220894	2.20205	-1.22 (-1.33, -1.11)		0.0346582	29.5432	0.0458938	21.243	-1.15 (-1.25, -1.06)		0.015938	71.3089	0.0233811	56.9343	-0.78 (-0.84, -0.72)
Chad	0.0243793	2.46532	0.0489521	1.99782	-0.47 (-0.59, -0.35)		0.0700831	29.3432	0.121456	28.2169	0.23 (0.08, 0.38)		0.0824193	111.485	0.135088	124.737	0.93 (0.68, 1.18)
Chile	0.0870207	2.7889	0.0771204	1.54633	-1.78 (-1.90, -1.66)		0.36744	40.9087	0.395508	18.7317	-2.70 (-2.81, -2.59)		0.676637	222.268	1.02416	113.093	-2.43 (-2.53, -2.33)
China	15.051	5.76234	8.8264	2.07342	-4.00 (-4.41, -3.59)		48.3396	63.8679	44.7633	24.0348	-3.27 (-3.71, -2.83)		45.02	213.226	69.4357	116.942	-1.98 (-2.44, -1.52)
Colombia	0.256908	3.83531	0.320922	2.54323	-1.03 (-1.37, -0.70)		0.829567	54.2816	0.893622	18.9675	-3.84 (-4.11, -3.57)		1.03194	235.907	1.64927	86.3844	-3.89 (-4.07, -3.71)
Comoros	<0.01	2.23541	<0.01	1.62333	-1.47 (-1.87, -1.07)		<0.01	18.7262	<0.01	14.4472	-1.06 (-1.22, -0.90)		<0.01	54.7917	<0.01	46.6677	-0.63 (-0.71, -0.55)
Congo	0.0116207	2.94103	0.0191105	1.59939	-2.18 (-2.43, -1.92)		0.03117	28.4644	0.0390699	16.5145	-1.92 (-2.08, -1.76)		0.0182941	76.7294	0.0291889	54.7361	-1.16 (-1.25, -1.07)
Cook Islands	<0.01	1.69027	<0.01	0.76576	-2.60 (-2.95, -2.25)		<0.01	12.6206	<0.01	5.93619	-2.68 (-2.97, -2.39)		<0.01	67.0896	<0.01	41.7388	-1.66 (-1.85, -1.47)
Costa Rica	0.029842	4.88505	0.0363905	2.80463	-2.02 (-2.34, -1.71)		0.0675712	47.344	0.11172	23.805	-2.80 (-3.08, -2.52)		0.116822	226.887	0.216782	122.792	-2.68 (-2.97, -2.39)
Cote d'Ivoire	0.043188	2.29781	0.0753404	1.5568	-0.90 (-1.04, -0.76)		0.0889755	26.1671	0.173503	19.854	-0.51 (-0.69, -0.32)		0.0687737	116.134	0.208792	107.033	0.35 (0.09, 0.60)
Croatia	0.0318225	2.48597	0.0103478	0.928733	-3.56 (-3.74, -3.37)		0.193834	28.6552	0.0794941	11.7362	-3.03 (-3.21, -2.85)		0.323194	143.532	0.246182	60.2751	-2.64 (-2.87, -2.41)
Cuba	0.0310404	1.15424	0.0203914	0.614533	-2.38 (-2.58, -2.17)		0.0948755	11.8885	0.14019	9.08953	-0.75 (-0.89, -0.61)		0.161248	48.7104	0.270452	37.6552	-0.54 (-0.70, -0.39)
Cyprus	<0.01	0.972981	<0.01	0.603024	-1.52 (-1.80, -1.25)		<0.01	11.8833	0.013409	8.67608	-0.86 (-1.02, -0.70)		0.0196684	86.947	0.0397972	58.2844	-0.87 (-1.33, -0.42)
Czech	0.0642715	2.20367	0.0257314	0.820663	-3.60 (-3.72, -3.47)		0.297362	22.7972	0.135928	8.83922	-3.27 (-3.39, -3.14)		0.674173	121.02	0.369957	39.3721	-4.14 (-4.27, -4.01)
Denmark	0.0190194	1.30679	<0.01	0.439559	-3.80 (-4.02, -3.59)		0.0849564	14.8127	0.0469421	5.99503	-3.01 (-3.27, -2.76)		0.230202	61.8283	0.144947	28.9329	-2.42 (-2.65, -2.20)
Djibouti	<0.01	2.01499	<0.01	1.43852	-1.30 (-1.42, -1.17)		<0.01	18.8428	<0.01	14.4635	-0.97 (-1.05, -0.90)		<0.01	56.5179	<0.01	49.8039	-0.48 (-0.51, -0.45)
Dominica	<0.01	4.88839	<0.01	3.19254	-1.61 (-1.74, -1.47)		<0.01	45.3937	<0.01	29.3957	-1.33 (-1.52, -1.14)		<0.01	205.485	<0.01	160.458	-0.68 (-0.82, -0.54)
Dominican Republic	0.0213657	1.5027	0.0371952	1.38655	-0.15 (-0.48, 0.18)		0.0400477	12.6563	0.0998431	12.7145	0.14 (-0.05, 0.33)		0.0474003	51.4667	0.150516	52.2705	0.78 (0.48, 1.07)
DR Congo	0.133229	2.07488	0.199315	1.29728	-1.68 (-1.75, -1.60)		0.353472	21.0473	0.515394	14.9474	-1.10 (-1.18, -1.02)		0.169145	62.4824	0.382613	46.5436	-1.02 (-1.05, -0.99)
Ecuador	0.0982323	5.03441	0.153787	3.5733	-1.17 (-1.54, -0.79)		0.239822	54.0966	0.403328	31.0819	-1.86 (-2.07, -1.65)		0.398912	285.781	0.798029	172.392	-1.57 (-1.87, -1.26)
Egypt	0.106959	0.974834	0.126222	0.571163	-1.66 (-1.91, -1.41)		0.250103	9.74659	0.474802	8.4101	-0.18 (-0.29, -0.07)		0.303573	49.8365	0.456463	48.6873	0.29 (0.16, 0.42)
El Salvador	0.0401243	4.09701	0.0434427	2.60981	-2.18 (-2.49, -1.87)		0.0979626	37.93	0.144242	27.5682	-1.62 (-1.88, -1.36)		0.11155	125.522	0.283889	122.339	-0.81 (-1.15, -0.47)
Equatorial Guinea	<0.01	2.53057	<0.01	0.920388	-3.61 (-3.80, -3.43)		<0.01	24.0981	<0.01	10.6606	-2.93 (-3.07, -2.79)		<0.01	60.982	<0.01	46.8522	-0.99 (-1.07, -0.92)
Eritrea	0.0146861	2.90161	0.0299223	2.33673	-0.54 (-0.64, -0.45)		0.0239851	22.8946	0.0578803	20.9663	-0.23 (-0.31, -0.14)		<0.01	51.8531	0.0336628	60.5073	0.45 (0.28, 0.63)
Estonia	0.0193454	4.73661	<0.01	1.76896	-4.27 (-4.67, -3.88)		0.102199	48.363	0.0384342	18.9014	-3.60 (-3.86, -3.34)		0.128862	147.983	0.0991075	70.5786	-2.65 (-2.80, -2.50)
Eswatini	<0.01	1.49935	<0.01	1.06951	-0.56 (-1.23, 0.10)		<0.01	16.6155	<0.01	11.5923	-0.81 (-1.35, -0.26)		<0.01	69.2992	<0.01	58.539	-0.38 (-0.74, -0.01)
Ethiopia	0.445026	5.29858	0.308999	1.62022	-4.77 (-5.04, -4.50)		0.619026	35.5229	0.495974	14.61	-3.57 (-3.77, -3.38)		0.245576	71.682	0.424037	48.0142	-1.68 (-1.80, -1.56)
Fiji	<0.01	1.92433	<0.01	1.40264	-0.93 (-1.25, -0.62)		<0.01	14.906	<0.01	11.365	-0.75 (-0.96, -0.54)		<0.01	69.4422	<0.01	55.312	-0.81 (-0.99, -0.63)
Finland	0.0298882	2.05299	<0.01	0.659822	-3.89 (-4.06, -3.71)		0.114233	19.2477	0.0569002	6.93031	-3.28 (-3.54, -3.02)		0.323702	98.6952	0.207108	34.525	-3.81 (-4.06, -3.56)
France	0.134209	0.924891	0.0885069	0.520223	-1.88 (-1.99, -1.76)		0.668301	9.67614	0.469523	5.06649	-2.17 (-2.31, -2.02)		2.78639	69.2038	2.38848	30.1306	-3.11 (-3.34, -2.88)
Gabon	<0.01	2.09652	<0.01	0.934168	-2.95 (-3.26, -2.63)		0.012075	21.7679	0.0101868	10.6961	-2.58 (-2.86, -2.30)		0.0108739	69.2779	0.0124154	45.6406	-1.56 (-1.69, -1.43)
Gambia	<0.01	0.688299	<0.01	0.620312	-0.40 (-0.61, -0.19)		<0.01	8.03192	<0.01	7.51948	-0.35 (-0.63, -0.07)		<0.01	46.2042	0.0109279	41.8351	-0.25 (-0.36, -0.14)
Georgia	0.0495502	9.14282	0.0220238	5.95211	-0.82 (-1.24, -0.39)		0.232681	105.234	0.114081	51.4436	-1.87 (-2.30, -1.45)		0.220897	406.257	0.191322	191.332	-1.47 (-2.16, -0.78)
Germany	0.384639	1.8582	0.185318	0.897384	-2.71 (-2.86, -2.55)		1.99306	18.372	1.13152	8.84075	-2.52 (-2.61, -2.43)		5.81534	93.6157	4.77525	49.509	-2.40 (-2.78, -2.02)
Ghana	0.0674346	2.56177	0.0990733	1.39871	-1.96 (-2.03, -1.89)		0.143084	24.7963	0.253256	16.2851	-1.28 (-1.46, -1.09)		0.1307	99.8845	0.357271	90.6976	-0.02 (-0.21, 0.16)
Greece	0.0449958	1.71712	0.0311391	1.0509	-1.80 (-1.93, -1.67)		0.245319	18.9013	0.149587	10.156	-2.18 (-2.51, -1.85)		0.64369	115.607	0.675917	56.4622	-3.14 (-3.43, -2.85)
Greenland	<0.01	3.36913	<0.01	1.63409	-2.72 (-2.90, -2.53)		<0.01	30.811	<0.01	12.9435	-3.53 (-3.77, -3.28)		<0.01	90.6584	<0.01	52.1241	-2.94 (-3.46, -2.41)
Grenada	<0.01	2.615	<0.01	1.48207	-1.92 (-2.24, -1.60)		<0.01	28.5429	<0.01	18.0665	-1.22 (-1.63, -0.82)		<0.01	102.193	<0.01	83.7134	-0.67 (-1.04, -0.31)
Guam	<0.01	0.932352	<0.01	1.11757	0.25 (-0.06, 0.56)		<0.01	11.2135	<0.01	7.93273	-1.11 (-1.61, -0.60)		<0.01	74.4049	<0.01	36.6426	-3.23 (-3.85, -2.61)
Guatemala	0.113859	8.29311	0.239397	5.72968	-2.03 (-2.53, -1.52)		0.226294	66.309	0.573887	59.275	-0.63 (-1.06, -0.19)		0.230826	333.821	0.811894	237.294	-1.86 (-2.42, -1.3)
Guinea	0.0382357	3.40761	0.0618786	2.68236	-0.55 (-0.64, -0.46)		0.0945125	33.2645	0.1212	26.881	-0.54 (-0.62, -0.46)		0.0901352	113.849	0.128791	98.4348	-0.34 (-0.40, -0.29)
Guinea−Bissau	<0.01	4.31437	0.0103184	2.89581	-1.04 (-1.20, -0.88)		0.0142856	39.4083	0.020452	30.7798	-0.46 (-0.67, -0.26)		0.0107401	127.69	0.0201527	128.371	0.50 (0.25, 0.76)
Guyana	<0.01	2.38784	<0.01	1.84386	-1.09 (-1.37, -0.81)		<0.01	27.1597	<0.01	16.0588	-1.89 (-2.09, -1.69)		<0.01	103.557	<0.01	59.96	-2.06 (-2.25, -1.88)
Haiti	0.0693154	5.69511	0.100759	3.37365	-1.58 (-1.72, -1.44)		0.141528	47.5241	0.212638	31.9562	-1.18 (-1.29, -1.07)		0.105798	145.745	0.165709	110.58	-0.90 (-0.94, -0.85)
Honduras	0.035949	4.48501	0.065255	2.96088	-1.64 (-1.87, -1.40)		0.0492032	27.7027	0.175322	32.4672	0.64 (0.42, 0.85)		0.0458751	89.3149	0.199978	124.958	1.21 (0.83, 1.60)
Hungary	0.0733118	2.55059	0.0295957	1.01517	-3.71 (-4.05, -3.38)		0.362165	25.4702	0.196143	12.6977	-2.36 (-2.52, -2.21)		0.730246	128.486	0.493366	53.8427	-3.24 (-3.35, -3.12)
Iceland	<0.01	1.60305	<0.01	0.479962	-4.49 (-4.66, -4.31)		<0.01	18.2427	<0.01	4.52627	-5.15 (-5.29, -5.01)		<0.01	84.5085	<0.01	27.7197	-4.15 (-4.29, -4.01)
India	5.91612	3.46359	8.18626	2.382	-1.36 (-1.49, -1.23)		10.5562	25.8557	18.3727	18.2411	-1.30 (-1.56, -1.04)		5.39996	70.7102	14.9294	50.4382	-1.55 (-1.77, -1.32)
Indonesia	0.917235	2.36789	0.767132	1.0477	-2.84 (-2.98, -2.71)		1.85323	19.6585	2.22773	10.8367	-2.09 (-2.18, -2.01)		1.2068	59.8064	2.5154	51.0989	-0.45 (-0.50, -0.40)
Iran	0.363414	3.81221	0.443901	1.78706	-2.66 (-2.89, -2.44)		0.952782	39.4118	1.37836	21.3721	-2.17 (-2.40, -1.94)		0.686462	157.338	1.99783	111.896	-1.10 (-1.38, -0.82)
Iraq	0.0519192	1.87013	0.148938	1.58305	-0.30 (-0.55, -0.05)		0.0854384	12.9972	0.217831	10.5681	-0.54 (-0.80, -0.29)		0.0664473	32.8612	0.150135	29.2517	-0.14 (-0.43, 0.15)
Ireland	0.0108263	1.29926	<0.01	0.557233	-3.07 (-3.27, -2.86)		0.0544587	16.7864	0.0394299	6.88339	-3.37 (-3.55, -3.20)		0.15203	94.8498	0.133487	45.421	-2.58 (-2.71, -2.45)
Israel	0.0169365	1.51558	0.0198929	0.875139	-2.25 (-2.46, -2.04)		0.0611646	14.8262	0.0704325	7.90788	-2.76 (-2.93, -2.58)		0.127645	77.0507	0.20684	42.5487	-2.74 (-2.96, -2.52)
Italy	0.326305	2.19841	0.165698	0.95804	-3.10 (-3.21, -3.00)		1.8006	23.2467	0.934066	10.3252	-2.85 (-2.99, -2.72)		5.13253	137.349	4.53616	59.1934	-3.08 (-3.22, -2.94)
Jamaica	<0.01	1.27975	<0.01	1.07106	-0.80 (-1.23, -0.37)		0.0274511	19.7727	0.0309992	12.7828	-1.67 (-1.96, -1.37)		0.0635433	92.6028	0.064547	57.8066	-1.80 (-2.17, -1.43)
Japan	2.20309	5.95195	0.546303	1.60899	-4.85 (-4.99, -4.70)		6.04189	39.9693	2.74055	14.7886	-3.51 (-3.58, -3.44)		11.6595	186.444	17.7901	78.426	-3.12 (-3.22, -3.02)
Jordan	0.0104402	1.86994	0.0242465	0.948022	-2.26 (-2.45, -2.06)		0.0178476	14.8836	0.0433522	7.81546	-2.36 (-2.57, -2.15)		0.014233	56.9307	0.0499881	40.8716	-1.16 (-1.39, -0.94)
Kazakhstan	0.196591	5.5653	0.101486	2.02493	-3.84 (-4.04, -3.64)		0.81623	61.0093	0.414604	22.5545	-3.61 (-3.76, -3.46)		0.737849	168.935	0.36269	69.2528	-3.04 (-3.27, -2.80)
Kenya	0.0648826	1.90725	0.18193	1.80839	0.07 (-0.16, 0.30)		0.154583	21.0601	0.366683	18.386	-0.06 (-0.24, 0.12)		0.109488	59.1529	0.329595	66.3372	0.95 (0.68, 1.23)
Kiribati	<0.01	3.39426	<0.01	2.60868	-0.96 (-1.01, -0.90)		<0.01	20.9315	<0.01	16.4101	-0.87 (-0.93, -0.82)		<0.01	81.071	<0.01	82.792	0.06 (0.02, 0.10)
Kuwait	<0.01	0.852557	<0.01	0.312447	-4.51 (-5.16, -3.86)		<0.01	10.3604	<0.01	3.75128	-3.01 (-3.60, -2.42)		<0.01	46.7325	<0.01	24.4345	-1.75 (-2.07, -1.42)
Kyrgyzstan	0.0488126	6.23446	0.0359997	2.31328	-3.75 (-4.10, -3.40)		0.166644	53.8976	0.114179	23.8918	-3.12 (-3.38, -2.85)		0.125683	121.651	0.0817822	70.7672	-1.85 (-2.04, -1.66)
Laos	0.0356135	4.74957	0.027998	1.65961	-3.95 (-4.08, -3.81)		0.0714724	36.8251	0.0612729	15.0195	-3.41 (-3.55, -3.28)		0.0417581	88.0117	0.0549316	56.7888	-1.81 (-1.93, -1.70)
Latvia	0.0362581	5.1207	0.0102102	1.9845	-3.44 (-3.85, -3.03)		0.168398	45.2333	0.0552591	17.8123	-3.36 (-3.62, -3.09)		0.197106	130.593	0.141915	66.449	-2.42 (-2.57, -2.26)
Lebanon	0.0151335	2.23896	0.0181657	1.25677	-2.07 (-2.20, -1.94)		0.038913	18.5253	0.0465285	10.547	-2.11 (-2.21, -2.00)		0.0374994	70.3552	0.0879529	47.9451	-1.27 (-1.42, -1.11)
Lesotho	<0.01	1.175	<0.01	1.58926	2.74 (2.02, 3.47)		0.0136338	14.6252	0.0236878	17.8616	2.02 (1.45, 2.59)		0.0190866	63.2389	0.0258937	75.1231	1.36 (1.03, 1.68)
Liberia	<0.01	2.33604	0.0158709	1.57555	-1.42 (-1.62, -1.21)		0.0256057	29.1997	0.0333863	20.7235	-0.96 (-1.21, -0.71)		0.0282186	114.647	0.0433772	102.481	0.09 (-0.17, 0.34)
Libya	<0.01	1.62586	0.0221699	1.06055	-1.42 (-1.81, -1.03)		0.0211682	14.3267	0.0442662	10.6183	-0.84 (-1.09, -0.60)		0.0189819	43.378	0.0395267	33.2665	-0.60 (-0.89, -0.32)
Lithuania	0.0433013	4.57039	0.0144938	1.98353	-2.89 (-3.24, -2.53)		0.187672	40.5159	0.08159	17.8916	-2.74 (-2.99, -2.49)		0.213116	122.124	0.186573	60.7746	-2.51 (-2.66, -2.36)
Luxembourg	<0.01	1.49371	<0.01	0.479633	-4.16 (-4.29, -4.02)		<0.01	15.2005	<0.01	5.12281	-3.84 (-3.92, -3.76)		0.0205069	85.954	0.0153741	33.3386	-3.51 (-3.63, -3.40)
Madagascar	0.0582198	2.89942	0.096706	1.83465	-1.52 (-1.67, -1.37)		0.0790463	17.2599	0.152214	14.6553	-0.74 (-0.89, -0.58)		0.0477514	46.1103	0.0811896	41.8677	-0.52 (-0.68, -0.37)
Malawi	0.0156482	0.968775	0.0156702	0.466359	-3.00 (-3.26, -2.75)		0.0276319	7.4631	0.0301164	4.52941	-1.92 (-2.05, -1.79)		0.0261389	33.2027	0.0463043	24.216	-1.19 (-1.29, -1.08)
Malaysia	0.0635342	1.77585	0.0712461	0.932275	-2.26 (-2.54, -1.98)		0.154456	19.2186	0.254852	10.3384	-2.55 (-2.77, -2.33)		0.169379	77.1012	0.382687	61.0316	-1.16 (-1.44, -0.87)
Maldives	<0.01	2.60685	<0.01	0.41088	-6.93 (-7.34, -6.52)		<0.01	23.8022	<0.01	4.90729	-6.22 (-6.66, -5.79)		<0.01	88.1501	<0.01	38.3279	-3.58 (-3.84, -3.31)
Mali	0.0894618	5.97682	0.133879	3.84728	-1.71 (-1.81, -1.62)		0.201167	53.803	0.289882	39.8864	-1.14 (-1.21, -1.07)		0.11314	128.594	0.199242	112.638	-0.42 (-0.48, -0.36)
Malta	<0.01	1.2101	<0.01	0.523946	-2.71 (-2.87, -2.54)		<0.01	14.7433	<0.01	5.18287	-3.72 (-3.86, -3.58)		0.0114114	75.4886	0.0124747	30.147	-3.47 (-3.65, -3.30)
Marshall Islands	<0.01	3.98067	<0.01	3.88225	-0.27 (-0.54, 0.01)		<0.01	28.5342	<0.01	25.6018	-0.53 (-0.75, -0.32)		<0.01	122.472	<0.01	116.488	-0.25 (-0.39, -0.11)
Mauritania	<0.01	2.60707	<0.01	1.24804	-2.18 (-2.37, -2.00)		0.0307019	36.7484	0.0354448	19.8849	-1.67 (-1.93, -1.40)		0.0358539	128.313	0.0524054	107.655	-0.12 (-0.38, 0.14)
Mauritius	<0.01	1.94479	<0.01	1.02707	-2.25 (-2.48, -2.02)		0.0163975	23.6315	0.0190744	11.1179	-2.93 (-3.26, -2.60)		0.0197914	97.8872	0.0270442	47.98	-2.53 (-2.77, -2.29)
Mexico	0.369062	2.23854	0.603382	1.75673	-0.78 (-0.89, -0.67)		0.918279	24.6306	1.62998	15.6065	-1.74 (-1.86, -1.62)		1.43109	131.759	2.42246	67.1266	-2.48 (-2.64, -2.32)
Micronesia	<0.01	4.32095	<0.01	3.05304	-1.19 (-1.24, -1.14)		<0.01	30.521	<0.01	24.6871	-0.80 (-0.98, -0.62)		<0.01	128.533	<0.01	119.343	-0.35 (-0.41, -0.29)
Moldova	0.0495492	4.51199	0.0185093	1.74525	-2.85 (-3.24, -2.46)		0.173972	36.4038	0.0877806	14.9809	-2.40 (-2.85, -1.95)		0.104899	77.046	0.0838441	40.5427	-1.63 (-1.99, -1.27)
Monaco	<0.01	1.38863	<0.01	0.699627	-2.28 (-2.67, -1.89)		<0.01	13.3781	<0.01	6.91274	-2.32 (-2.65, -1.99)		<0.01	78.537	<0.01	46.2293	-1.79 (-2.01, -1.57)
Mongolia	0.0377846	11.2965	0.0508494	5.29329	-3.35 (-3.68, -3.03)		0.137664	150.017	0.170132	71.4025	-3.36 (-3.71, -3.01)		0.115739	372.452	0.12347	250.125	-1.87 (-2.14, -1.60)
Montenegro	<0.01	1.32828	<0.01	0.945243	-1.56 (-2.11, -1.01)		<0.01	12.502	<0.01	9.56606	-1.06 (-1.44, -0.67)		<0.01	48.6968	0.0157157	43.9191	-0.23 (-0.48, 0.02)
Morocco	0.0540185	1.10266	0.0735333	0.769906	-1.21 (-1.38, -1.04)		0.131448	10.7189	0.245824	8.4982	-0.75 (-0.81, -0.69)		0.108582	35.2605	0.218031	30.1537	-0.28 (-0.40, -0.16)
Mozambique	0.0213209	0.881772	0.0357977	0.713274	-0.43 (-0.80, -0.05)		0.0651312	11.6589	0.105042	10.2912	-0.18 (-0.46, 0.11)		0.0658977	51.5074	0.130907	48.992	-0.04 (-0.18, 0.09)
Myanmar	0.376134	4.60666	0.197227	1.32258	-4.77 (-5.08, -4.46)		0.657286	29.647	0.543364	11.5161	-3.57 (-3.77, -3.37)		0.430074	78.7031	0.620829	48.954	-1.81 (-1.91, -1.71)
Namibia	<0.01	0.769914	<0.01	0.424686	-2.36 (-2.71, -2.01)		<0.01	6.98386	<0.01	4.60489	-1.67 (-1.94, -1.40)		<0.01	30.1389	0.0126411	29.0727	-0.18 (-0.33, -0.02)
Nauru	<0.01	3.9706	<0.01	3.32627	-0.53 (-0.85, -0.21)		<0.01	28.6231	<0.01	22.649	-0.78 (-1.08, -0.48)		<0.01	133.012	<0.01	113.156	-0.49 (-0.64, -0.33)
Nepal	0.130988	3.62899	0.179321	2.40361	-1.39 (-1.67, -1.10)		0.201389	24.0018	0.390836	18.9249	-0.73 (-0.97, -0.49)		0.0977387	55.7065	0.363636	66.4406	0.73 (0.61, 0.86)
Netherlands	0.0519665	1.27562	0.0310511	0.697294	-2.27 (-2.51, -2.03)		0.228456	14.2579	0.203627	8.30901	-1.98 (-2.14, -1.81)		0.743362	83.2714	0.833802	53.5576	-1.62 (-1.80, -1.44)
New Zealand	0.0138861	1.57321	<0.01	0.785868	-2.22 (-2.36, -2.07)		0.0385511	12.6953	0.0371553	6.21882	-2.62 (-2.74, -2.50)		0.0900315	57.1977	0.096259	30.0265	-2.46 (-2.62, -2.31)
Nicaragua	0.0219314	3.40109	0.0275939	1.74338	-2.16 (-2.45, -1.87)		0.0357537	26.894	0.0801096	19.1189	-1.58 (-1.88, -1.28)		0.0350476	83.1051	0.129952	105.958	0.18 (-0.76, 1.12)
Niger	0.0335136	2.65632	0.058681	1.78573	-1.55 (-1.72, -1.38)		0.0716433	30.6614	0.184435	25.3685	-0.62 (-0.79, -0.45)		0.0571133	116.6	0.178477	120.386	0.53 (0.33, 0.74)
Nigeria	0.0922685	0.665727	0.179732	0.449426	-1.29 (-1.36, -1.23)		0.257599	7.64603	0.5214	6.22058	-0.44 (-0.55, -0.33)		0.457696	40.6254	0.691216	39.3979	0.28 (0.10, 0.46)
Niue	<0.01	2.18501	<0.01	1.52845	-1.53 (-1.65, -1.41)		<0.01	17.0594	<0.01	12.5763	-1.28 (-1.38, -1.17)		<0.01	91.1279	<0.01	70.8576	-1.00 (-1.07, -0.94)
North Korea	0.335665	6.51699	0.279102	3.77672	-1.96 (-2.07, -1.85)		1.03032	57.1798	1.09739	38.4047	-1.35 (-1.43, -1.27)		0.697912	156.068	1.31688	103.774	-1.40 (-1.60, -1.21)
North Macedonia	0.0186341	3.73595	0.0116553	1.92679	-2.53 (-2.71, -2.34)		0.0688222	37.6668	0.0624101	21.3657	-2.29 (-2.43, -2.15)		0.0595081	128.079	0.0891329	90.7289	-1.26 (-1.32, -1.19)
Northern Mariana Islands	<0.01	4.1078	<0.01	1.99035	-2.71 (-3.03, -2.38)		<0.01	33.8756	<0.01	16.5804	-2.63 (-3.03, -2.23)		<0.01	174.949	<0.01	97.3455	-2.25 (-2.56, -1.95)
Norway	0.0153669	1.39616	<0.01	0.501531	-3.66 (-3.82, -3.49)		0.0673917	14.4405	0.0410505	6.1192	-3.08 (-3.16, -3.00)		0.23253	72.6918	0.149831	34.7361	-2.59 (-2.67, -2.52)
Oman	<0.01	1.87857	<0.01	0.75184	-2.86 (-3.30, -2.41)		0.0132114	25.4371	0.0157434	12.0057	-2.21 (-2.68, -1.74)		0.0105202	85.994	0.0150258	63.437	-0.79 (-1.03, -0.55)
Pakistan	0.278883	1.48171	0.696473	1.52804	-0.14 (-0.48, 0.20)		0.44884	10.655	0.99511	10.5814	-0.24 (-0.51, 0.03)		0.480459	37.9927	0.831612	38.9277	0.00 (-0.14, 0.14)
Palau	<0.01	1.27269	<0.01	0.967171	-0.86 (-0.97, -0.75)		<0.01	10.1653	<0.01	7.27786	-1.08 (-1.20, -0.97)		<0.01	50.3859	<0.01	40.3294	-0.78 (-0.82, -0.73)
Palestine	<0.01	2.73156	0.0147133	1.41137	-2.32 (-2.66, -1.98)		0.0159086	19.013	0.025342	11.8169	-1.57 (-1.80, -1.34)		0.0156722	68.7606	0.0279131	51.3988	-1.08 (-1.31, -0.85)
Panama	0.0163173	3.30158	0.0235473	2.28242	-0.89 (-1.18, -0.60)		0.0306731	26.1836	0.0523645	15.5659	-1.84 (-2.00, -1.68)		0.0410996	97.7123	0.093976	66.3987	-1.32 (-1.47, -1.16)
Papua New Guinea	0.0209234	2.73093	0.0576275	2.5985	-0.01 (-0.14, 0.12)		0.0322513	19.3322	0.0774203	19.6485	0.15 (0.06, 0.24)		0.025135	81.7328	0.0677383	87.8079	0.25 (0.17, 0.32)
Paraguay	0.0131305	1.74322	0.0179748	1.10469	-2.17 (-2.48, -1.85)		0.0331219	17.7363	0.0586615	12.2394	-1.90 (-2.37, -1.42)		0.0463152	69.7788	0.0844051	48.8446	-1.84 (-2.28, -1.40)
Peru	0.206404	4.81619	0.277447	3.09713	-1.74 (-2.03, -1.45)		0.492775	48.8747	0.810041	30.555	-1.91 (-2.17, -1.64)		0.639128	196.182	1.64773	153.672	-1.25 (-1.59, -0.92)
Philippines	0.175818	1.41449	0.216406	0.831892	-1.86 (-2.06, -1.67)		0.303507	11.3009	0.519225	6.98503	-1.74 (-1.95, -1.54)		0.340442	53.1749	0.570792	28.9681	-2.16 (-2.44, -1.87)
Poland	0.223221	2.31822	0.12174	1.1031	-2.80 (-2.96, -2.63)		1.08488	25.2779	0.702116	11.786	-2.58 (-2.65, -2.51)		1.89229	114.241	1.59345	51.3523	-3.11 (-3.27, -2.96)
Portugal	0.110266	4.31882	0.051638	1.61928	-3.64 (-3.85, -3.42)		0.447202	35.6455	0.254167	15.7521	-2.85 (-2.97, -2.73)		1.09223	204.167	0.923467	75.2276	-3.65 (-3.81, -3.49)
Puerto Rico	0.0109911	1.17236	<0.01	0.643468	-2.60 (-2.82, -2.38)		0.0387282	12.6031	0.0335512	6.33489	-2.78 (-2.95, -2.61)		0.0949793	75.6896	0.113388	33.3896	-3.39 (-3.59, -3.19)
Qatar	<0.01	2.28967	<0.01	0.808017	-3.64 (-4.18, -3.10)		<0.01	24.6708	<0.01	11.9949	-2.49 (-2.97, -2.00)		<0.01	97.9698	<0.01	118.883	1.65 (1.16, 2.14)
Romania	0.115213	2.05812	0.0695749	1.27197	-1.87 (-2.02, -1.73)		0.650025	23.0977	0.390755	13.1015	-2.08 (-2.20, -1.96)		0.603134	69.5534	0.807509	51.1119	-1.28 (-1.50, -1.07)
Russia	1.66132	4.55504	0.944587	2.22273	-2.98 (-3.40, -2.55)		10.588	53.5994	5.03409	21.2226	-3.56 (-3.83, -3.30)		11.8951	159.005	7.54149	75.8636	-2.80 (-2.94, -2.66)
Rwanda	0.0428065	3.66244	0.0363058	1.36389	-4.49 (-5.01, -3.98)		0.0757119	26.0399	0.0810185	12.8128	-3.22 (-3.55, -2.89)		0.0406323	61.6765	0.0669058	46.3844	-1.33 (-1.48, -1.17)
Saint Kitts and Nevis	<0.01	2.96415	<0.01	0.728832	-5.13 (-5.48, -4.77)		<0.01	28.7909	<0.01	12.8348	-2.48 (-2.71, -2.26)		<0.01	125.654	<0.01	66.7971	-1.40 (-1.70, -1.10)
Saint Lucia	<0.01	3.02664	<0.01	1.54097	-2.18 (-2.53, -1.82)		<0.01	29.4851	<0.01	14.4969	-3.06 (-3.52, -2.61)		<0.01	126.79	<0.01	69.3481	-2.78 (-3.26, -2.29)
Saint Vincent and the Grenadines	<0.01	2.60163	<0.01	1.75771	-1.88 (-2.13, -1.64)		<0.01	24.8289	<0.01	15.884	-1.85 (-2.19, -1.51)		<0.01	118.189	<0.01	79.8599	-1.12 (-1.58, -0.66)
Samoa	<0.01	2.97269	<0.01	2.72331	-0.20 (-0.28, -0.12)		<0.01	25.5857	<0.01	22.4598	-0.46 (-0.55, -0.36)		<0.01	87.6415	<0.01	77.3284	-0.48 (-0.56, -0.39)
San Marino	<0.01	2.45893	<0.01	1.77571	-1.17 (-1.28, -1.07)		<0.01	28.4562	<0.01	19.467	-1.09 (-1.28, -0.91)		<0.01	210.22	<0.01	128.577	-1.48 (-1.64, -1.31)
Sao Tome and Principe	<0.01	1.888	<0.01	1.62153	-1.00 (-1.42, -0.58)		<0.01	29.4927	<0.01	25.8412	-0.76 (-1.01, -0.52)		<0.01	144.179	<0.01	142.321	-0.02 (-0.08, 0.04)
Saudi Arabia	0.0254568	1.09298	0.0607798	0.616164	-1.92 (-2.01, -1.83)		0.0456482	11.8108	0.0808712	5.90907	-2.56 (-2.72, -2.40)		0.0613286	54.6415	0.0588535	31.5869	-2.16 (-2.39, -1.94)
Senegal	0.0279472	2.28039	0.0413807	1.45891	-1.37 (-1.64, -1.10)		0.0708947	26.0682	0.139814	20.8928	-0.32 (-0.70, 0.05)		0.0785035	108.844	0.197888	109.262	0.56 (0.25, 0.87)
Serbia	0.0567483	2.37716	0.0279218	1.21046	-2.97 (-3.28, -2.65)		0.253592	21.4517	0.174568	13.3082	-2.04 (-2.27, -1.80)		0.240505	83.6781	0.299712	49.7831	-1.98 (-2.19, -1.77)
Seychelles	<0.01	2.06261	<0.01	1.03689	-2.18 (-2.32, -2.04)		<0.01	15.1829	<0.01	8.45671	-2.13 (-2.30, -1.96)		<0.01	51.2225	<0.01	37.7509	-1.16 (-1.25, -1.08)
Sierra Leone	0.0128446	1.96479	0.0284576	1.88168	0.36 (0.15, 0.58)		0.0358704	23.7363	0.0681242	23.6626	0.52 (0.27, 0.76)		0.0505558	106.156	0.0941717	110.597	0.81 (0.54, 1.08)
Singapore	0.0216634	2.45099	0.0113041	0.640109	-4.90 (-5.11, -4.69)		0.0567209	28.6805	0.0506508	7.39081	-4.84 (-5.06, -4.62)		0.0776749	128.068	0.116991	45.7792	-3.71 (-3.85, -3.56)
Slovakia	0.032899	2.43234	0.0184649	1.15512	-2.37 (-2.55, -2.20)		0.145605	25.1739	0.0928931	11.4451	-2.51 (-2.76, -2.26)		0.218767	101.027	0.199449	52.6988	-2.23 (-2.46, -2.01)
Slovenia	0.0147436	2.87355	<0.01	0.951021	-4.19 (-4.43, -3.95)		0.0685704	27.9708	0.0307817	9.81274	-3.91 (-4.06, -3.76)		0.130228	132.695	0.109245	52.6818	-3.22 (-3.33, -3.12)
Solomon Islands	<0.01	7.44639	<0.01	6.78016	-0.10 (-0.24, 0.05)		<0.01	41.066	0.0101771	37.4196	-0.35 (-0.45, -0.24)		<0.01	122.769	<0.01	136.87	0.38 (0.33, 0.43)
Somalia	0.0406208	3.09928	0.082082	2.35282	-0.87 (-0.92, -0.82)		0.0585849	24.1186	0.133682	20.2691	-0.45 (-0.51, -0.39)		0.0249809	56.6336	0.0721071	52.9876	-0.02 (-0.10, 0.06)
South Africa	0.154733	1.9742	0.0889776	0.607005	-4.10 (-4.55, -3.65)		0.222772	11.2315	0.345758	7.78735	-1.24 (-1.69, -0.79)		0.340027	51.7947	0.533386	37.7479	-1.47 (-1.91, -1.02)
South Korea	1.27789	11.3613	0.397178	2.56383	-5.09 (-5.29, -4.89)		2.54963	83.3719	0.904688	11.8058	-7.47 (-7.76, -7.17)		1.96954	242.219	3.1201	88.4563	-4.69 (-5.13, -4.26)
South Sudan	0.0180114	2.01901	0.0248877	1.37829	-1.30 (-1.50, -1.10)		0.029571	18.1804	0.0426065	13.381	-1.04 (-1.13, -0.94)		0.0308436	56.9031	0.0324179	46.1112	-0.68 (-0.72, -0.64)
Spain	0.175601	1.86666	0.121401	0.857978	-2.87 (-2.96, -2.78)		0.869322	18.7298	0.551166	8.70454	-2.38 (-2.75, -2.02)		2.51337	111.537	2.4298	47.4817	-2.86 (-3.32, -2.40)
Sri Lanka	0.0652198	1.64956	0.0379637	0.638673	-3.58 (-3.82, -3.34)		0.167561	17.8534	0.212205	8.3922	-2.89 (-3.13, -2.66)		0.20001	84.6481	0.337101	42.8371	-2.05 (-2.24, -1.86)
Sudan	0.147744	4.18475	0.24178	2.82524	-1.22 (-1.26, -1.17)		0.227059	31.8968	0.380513	26.5774	-0.46 (-0.53, -0.38)		0.206176	95.3963	0.353552	94.547	0.12 (0.05, 0.20)
Suriname	<0.01	1.52869	<0.01	1.18695	-1.53 (-1.85, -1.20)		<0.01	17.142	<0.01	11.1617	-1.86 (-2.18, -1.53)		<0.01	66.9056	<0.01	47.3078	-1.19 (-1.49, -0.89)
Sweden	0.0298414	1.24466	0.0106972	0.42237	-3.79 (-4.04, -3.54)		0.138333	13.6454	0.068482	5.30394	-3.25 (-3.44, -3.06)		0.475228	66.0255	0.277252	28.1403	-3.18 (-3.36, -3.00)
Switzerland	0.0251403	1.29844	0.0114381	0.477748	-3.63 (-3.92, -3.35)		0.108478	13.8185	0.0592838	5.06172	-3.41 (-3.82, -3.01)		0.355982	71.6879	0.240157	27.9738	-3.21 (-3.58, -2.84)
Syria	0.0318229	1.59479	0.0338452	0.879858	-1.95 (-2.34, -1.55)		0.0452791	10.008	0.0900035	7.73703	-0.91 (-1.18, -0.64)		0.0458273	42.6085	0.0925147	43.3291	-0.09 (-0.33, 0.16)
Taiwan (Province of China)	0.149838	3.06457	0.103425	1.42694	-2.79 (-2.89, -2.70)		0.325427	24.5057	0.417536	11.5331	-2.88 (-3.01, -2.74)		0.313185	88.3171	0.962716	67.6959	-1.22 (-1.41, -1.03)
Tajikistan	0.0532992	6.55641	0.0897193	4.16151	-2.03 (-2.56, -1.50)		0.154353	57.8179	0.237815	44.8661	-0.52 (-0.76, -0.27)		0.112101	131.254	0.121672	157.31	1.41 (1.03, 1.78)
Tanzania	0.0837483	1.99457	0.155184	1.41558	-1.11 (-1.34, -0.88)		0.179241	18.2076	0.300243	14.1512	-0.67 (-0.84, -0.51)		0.142657	58.0903	0.293294	48.5404	-0.53 (-0.62, -0.45)
Thailand	0.31021	2.28995	0.270927	1.26013	-2.42 (-2.81, -2.03)		0.632876	18.7948	0.793763	8.30625	-3.24 (-3.40, -3.07)		0.533931	61.1006	1.04382	30.4954	-2.81 (-2.94, -2.68)
Timor−Leste	<0.01	2.71116	<0.01	1.29181	-2.97 (-3.51, -2.43)		<0.01	28.1703	0.0113369	15.3346	-2.39 (-2.67, -2.11)		<0.01	78.2599	0.0113835	60.1884	-1.00 (-1.17, -0.84)
Togo	0.015803	2.57499	0.0273423	1.59735	-1.41 (-1.68, -1.14)		0.0322707	28.9593	0.0724672	20.2757	-0.92 (-1.20, -0.65)		0.0309011	116.618	0.0890481	104.036	0.13 (-0.15, 0.42)
Tokelau	<0.01	3.81358	<0.01	2.54739	-1.45 (-1.47, -1.43)		<0.01	27.6074	<0.01	17.8321	-1.59 (-1.62, -1.56)		<0.01	115.183	<0.01	89.8636	-0.92 (-0.95, -0.90)
Tonga	<0.01	2.60202	<0.01	1.90642	-1.31 (-1.47, -1.16)		<0.01	22.2432	<0.01	16.4006	-1.17 (-1.30, -1.04)		<0.01	89.3107	<0.01	78.3784	-0.36 (-0.49, -0.22)
Trinidad and Tobago	<0.01	1.35851	<0.01	0.531122	-4.00 (-4.33, -3.66)		0.0117901	16.7066	0.0102875	6.15466	-4.32 (-4.76, -3.87)		0.0229803	89.2884	0.0196672	32.4493	-4.12 (-4.50, -3.74)
Tunisia	0.0203776	1.28514	0.0274119	0.812255	-1.68 (-1.73, -1.62)		0.0487072	11.051	0.0839914	7.45309	-1.30 (-1.34, -1.26)		0.0498177	46.0344	0.118566	33.1538	-1.13 (-1.22, -1.04)
Turkey	0.565235	4.73831	0.381501	1.64039	-3.79 (-4.27, -3.30)		1.13622	34.0327	1.11412	14.1849	-3.04 (-3.58, -2.49)		0.922719	101.616	1.85009	67.0781	-0.95 (-1.65, -0.24)
Turkmenistan	0.022155	3.54235	0.0191484	1.5568	-3.31 (-3.78, -2.83)		0.0820758	42.2109	0.0622956	15.0637	-3.91 (-4.32, -3.49)		0.0605352	107.308	0.0360441	39.3756	-3.86 (-4.32, -3.40)
Tuvalu	<0.01	4.46622	<0.01	2.7859	-1.52 (-1.59, -1.44)		<0.01	29.1327	<0.01	19.6131	-1.39 (-1.43, -1.35)		<0.01	115.2	<0.01	98.9043	-0.62 (-0.68, -0.56)
Uganda	0.0396751	1.53266	0.0969955	1.39038	-1.15 (-1.69, -0.60)		0.0784046	13.8841	0.165015	12.581	-0.75 (-1.10, -0.40)		0.076325	50.2112	0.170561	47.9154	-0.26 (-0.42, -0.11)
UK	0.128955	0.858534	0.0953778	0.545443	-1.69 (-1.80, -1.58)		0.981916	14.0921	0.514227	5.98552	-3.18 (-3.40, -2.95)		3.53355	83.1281	2.43642	41.7717	-2.64 (-2.80, -2.48)
Ukraine	0.72799	5.50718	0.371806	2.89304	-3.31 (-3.88, -2.73)		3.72674	48.9612	1.54761	21.2864	-3.71 (-4.00, -3.42)		3.62818	122.353	1.6969	52.6981	-3.49 (-3.70, -3.27)
United Arab Emirates	<0.01	2.1768	0.0240388	1.17428	-2.50 (-2.98, -2.01)		<0.01	28.3634	0.0244922	12.1887	-2.93 (-3.51, -2.34)		<0.01	105.863	<0.01	50.7351	-2.00 (-3.40, -0.58)
Uruguay	0.0158413	2.13221	0.0115356	1.28262	-1.82 (-1.96, -1.68)		0.0708179	21.2713	0.0540817	13.3115	-1.41 (-1.53, -1.29)		0.172505	110.987	0.174846	63.9239	-2.00 (-2.09, -1.90)
USA	0.468583	0.687283	0.482598	0.587936	-0.44 (-0.52, -0.36)		1.91863	7.65996	2.01344	4.50515	-2.02 (-2.16, -1.88)		5.65049	39.4141	5.34425	22.5593	-2.13 (-2.22, -2.03)
Uzbekistan	0.143158	4.15772	0.237153	2.7909	-1.83 (-2.13, -1.52)		0.458723	41.2927	0.598874	24.4234	-2.03 (-2.21, -1.85)		0.355342	100.013	0.225706	70.3658	-1.07 (-1.26, -0.87)
Vanuatu	<0.01	2.78376	<0.01	2.98697	-0.32 (-0.56, -0.08)		<0.01	22.3918	<0.01	21.2396	-0.55 (-0.81, -0.28)		<0.01	102.445	<0.01	99.8176	-0.30 (-0.39, -0.20)
Venezuela	0.0978928	2.62414	0.151908	1.9819	-0.97 (-1.32, -0.62)		0.277959	33.454	0.499025	18.5424	-2.56 (-2.88, -2.24)		0.374746	140.095	0.757594	85.4541	-2.06 (-2.37, -1.74)
Vietnam	0.367977	3.03895	0.409166	1.45437	-2.47 (-2.61, -2.34)		1.25476	31.8528	1.25415	13.389	-3.24 (-3.41, -3.08)		1.09957	84.6417	1.30839	46.7296	-2.55 (-2.79, -2.31)
Virgin Islands US	<0.01	1.19396	<0.01	0.654433	-2.21 (-2.33, -2.08)		<0.01	15.5259	<0.01	8.7304	-2.19 (-2.30, -2.08)		<0.01	72.0016	<0.01	49.9116	-1.27 (-1.31, -1.22)
Yemen	0.0904347	4.5984	0.236224	3.87918	-0.70 (-0.80, -0.59)		0.168806	39.2659	0.411973	35.3041	-0.44 (-0.52, -0.36)		0.127582	112.75	0.311551	111.345	-0.01 (-0.06, 0.05)
Zambia	0.0387971	3.11157	0.0611386	1.83558	-2.15 (-2.34, -1.97)		0.0569448	22.9702	0.0865259	14.9794	-1.74 (-1.88, -1.60)		0.0318079	62.969	0.0694071	47.0643	-1.11 (-1.16, -1.05)
Zimbabwe	0.0386744	2.40078	0.105548	3.40198	3.78 (2.61, 4.96)		0.0983109	27.4544	0.215426	30.0373	2.18 (1.34, 3.04)		0.104616	107.679	0.191583	112.322	1.07 (0.64, 1.49)
Abbreviations: ASMR: age-standardized mortality ratee; CI: confidence interval; EAPC: estimated annual percentage change; N: The numbers of cases are at 1,000 scales.
